# Supplementary material for: Proteomic landscape of SARS-CoV-2– and MERS-CoV–infected primary human renal epithelial cells
Source: Life Sci Alliance. 2022 Feb 2;5(5):e202201371. doi: 10.26508/lsa.202201371 (PMC8814637; doi:10.26508/lsa.202201371)
Supplement: Supplementary file 1 [file LSA-2022-01371_TableS1.xlsx]

## Sheet: Table Information
Supplementary Table 1. Data for proteome and translatome quantifications for SARS-CoV-2 and MERS-CoV infected PTC and DTC with their respective controls. PSMs were adjusted for injection-time and total intensity normalized. Proteome data was further processed using internal reference scaling and Trimmed mean of M (TMM) normalizations. Heavy labeled peptides were extracted and baseline corrected f…
Global translatome and proteome changes represented as mean log2 fold changes (infected/control) and corresponding p-values (Student's T-Test) for SARS-CoV-2- and MERS-CoV-infected primary proximal and distal tubular epithelial cells are shown.
P1-3	Plexes containing SARS-CoV-2 control and infected samples - one replicate per plex
P4-6	Plexes containing MERS-CoV control and infected samples - one replicate per plex

## Sheet: SARS-CoV-2_Translatome
Accession	Description	Biological Process	Cellular Component	Molecular Function	Gene Symbol	Chromosome	P1 DTC 2h Ctrl	P2 DTC 2h Ctrl	P3 DTC 2h Ctrl	P1 DTC 2h Inf	P2 DTC 2h Inf	P3 DTC 2h Inf	P1 DTC 24h Ctrl	P2 DTC 24h Ctrl	P3 DTC 24h Ctrl	P1 DTC 24h Inf	P2 DTC 24h Inf	P3 DTC 24h Inf	P1 DTC 48h Ctrl	P2 DTC 48h Ctrl	P3 DTC 48h Ctrl	P1 DTC 48h Inf	P2 DTC 48h Inf	P3 DTC 48h Inf	P1 PTC 2h Ctrl	P2 PTC 2h Ctrl	P3 PTC 2h Ctrl	P1 PTC 2h Inf	P2 PTC 2h Inf	P3 PTC 2h Inf	P1 PTC 24h Ctrl	P2 PTC 24h Ctrl	P3 PTC 24h Ctrl	P1 PTC 24h Inf	P2 PTC 24h Inf	P3 PTC 24h Inf	P1 PTC 48h Ctrl	P2 PTC 48h Ctrl	P3 PTC 48h Ctrl	P1 PTC 48h Inf	P2 PTC 48h Inf	P3 PTC 48h Inf	SARS-CoV-2 DTC 2h Log2 FC	SARS-CoV-2 DTC 2h p-value	SARS-CoV-2 DTC 24h Log2 FC	SARS-CoV-2 DTC 24h p-value	SARS-CoV-2 DTC 48h Log2 FC	SARS-CoV-2 DTC 48h p-value	SARS-CoV-2 PTC 2h Log2 FC
Q09666	Neuroblast differentiation-associated protein AHNAK OS=Homo sapiens (Human) OX=9606 GN=AHNAK PE=1 SV=2	cell organization and biogenesis;regulation of biological process	cytoplasm;cytoskeleton;cytosol;membrane;nucleus	protein binding;RNA binding;structural molecule activity	AHNAK	11	361067	335832	304935	323960	328686	351185	456296	442602	333686	374652	340397	287204	404150	379909	465978	157147	129954	253126	349939	305577	312452	399981	299563	364417	470793	489493	469746	311597	261935	329392	399426	361400	440573	81322	99404.1	145965	0.00287449	0.972675	-0.29844	0.173246	-1.21033	0.00641511	0.136414
Q15149	Plectin OS=Homo sapiens (Human) OX=9606 GN=PLEC PE=1 SV=3	cell organization and biogenesis	cytoplasm;cytoskeleton;cytosol;membrane	protein binding;RNA binding;structural molecule activity	PLEC	8	82571.5	86764.9	89943.6	109386	91804.2	108221	110527	122756	140808	100499	96338.5	109216	91578.3	87756.5	108568	73860.6	63271.1	99713.1	90536.8	97578.4	95176	94642.9	98284.5	100787	108301	109978	133010	71575.2	91295.3	106879	105978	92088.7	105344	18320	39038.7	59185.1	0.255017	0.0510896	-0.289605	0.0770122	-0.281639	0.247246	0.0521265
P21333	Filamin-A OS=Homo sapiens (Human) OX=9606 GN=FLNA PE=1 SV=4	cell organization and biogenesis;cellular component movement;metabolic process;regulation of biological process;response to stimulus;transport	cytoplasm;cytoskeleton;cytosol;extracellular;membrane;nucleus	protein binding;RNA binding;signal transducer activity	FLNA	X	66912.5	71020.3	68892.9	77780.1	76425	83117	79464.3	78232.3	95187.4	60855.7	60782.2	69605.7	89396.1	73415	82253.3	80818.6	49544.6	89111.4	73533.9	78828.4	81455.8	75388.7	78474.7	96126.1	84266	81874.2	98308.6	54698.5	45918.9	60185.4	84447.4	74793.9	74600.5	54489.8	46448.9	89057	0.198431	0.0126085	-0.403064	0.0294587	-0.159107	0.544703	0.0964801
Q14204	Cytoplasmic dynein 1 heavy chain 1 OS=Homo sapiens (Human) OX=9606 GN=DYNC1H1 PE=1 SV=5	cell division;cell organization and biogenesis;cellular component movement;regulation of biological process;transport	cytoplasm;cytoskeleton;cytosol;extracellular;membrane;organelle lumen	catalytic activity;motor activity;nucleotide binding;protein binding;RNA binding	DYNC1H1	14	40177.4	40282.4	40253.1	61708.2	45268.2	47405.6	50781.1	48873.2	58331.4	39598.6	39628	46325.6	44006.9	41395.5	51017.9	30828.7	25650.6	43465.6	41984.6	46812.5	44540.2	44264.4	51385.9	53533.6	48132.6	51050.8	61348.6	31251.6	43209.6	44939.8	57380.4	42432.7	48797.4	4228.07	8192.69	21192.9	0.354925	0.0953151	-0.331506	0.0415779	-0.448853	0.113563	0.162011
P35579	Myosin-9 OS=Homo sapiens (Human) OX=9606 GN=MYH9 PE=1 SV=4	cell differentiation;cell organization and biogenesis;cellular component movement;metabolic process;regulation of biological process;response to stimulus;transport	cytoplasm;cytoskeleton;cytosol;extracellular;membrane;nucleus	catalytic activity;motor activity;nucleotide binding;protein binding;RNA binding;transporter activity	MYH9	22	209278	206125	180152	202318	214209	225907	225087	214377	207724	185153	181432	162867	223420	220931	251095	110445	91097.8	162064	211516	200124	205929	232886	203179	212542	234769	245153	208226	151939	120292	139285	188177	194724	222224	59067	56974.8	88495.6	0.109311	0.244709	-0.289684	0.0101032	-0.93556	0.00896454	0.070743
Q9Y490	Talin-1 OS=Homo sapiens (Human) OX=9606 GN=TLN1 PE=1 SV=3	cell organization and biogenesis;cellular component movement;regulation of biological process;response to stimulus;transport	cell surface;cytoplasm;cytoskeleton;cytosol;extracellular;membrane	protein binding;structural molecule activity	TLN1	9	27467.2	34915.7	44481.8	45354.1	37590.9	53029.5	39322.6	39756.5	65992	27901.1	33425.3	50861	31277.5	32478.9	45914.4	23718.2	21283.2	40959.3	37548.6	41453.7	51998.3	36495.5	44224.7	60111.1	42158.1	44046.9	58602.8	19700.8	33993.8	38757.4	45677	34475.2	46941.8	2737.95	12570.3	22444	0.34755	0.217821	-0.370851	0.383484	-0.351431	0.36656	0.104394
P78527	DNA-dependent protein kinase catalytic subunit OS=Homo sapiens (Human) OX=9606 GN=PRKDC PE=1 SV=3	cell death;cell differentiation;cell organization and biogenesis;cell proliferation;defense response;metabolic process;regulation of biological process;response to stimulus	cytosol;membrane;nucleus	catalytic activity;DNA binding;nucleotide binding;protein binding;RNA binding	PRKDC	8	21368.5	18176	20772.3	32478.4	21957.2	27590.3	27690.3	24706	36645	20670.1	19179.2	28641.2	27579.7	20229.9	24477	27841.6	26870.9	35645	25517.6	27659.3	28837	24000.6	25801.2	26652.7	27892.9	23827.7	31200.9	15537.2	16989.1	24029	27056.2	21787.8	29048.9	6087.35	6988.85	15077.7	0.443519	0.086132	-0.37857	0.213602	0.321917	0.160356	-0.101267
O75369	Filamin-B OS=Homo sapiens (Human) OX=9606 GN=FLNB PE=1 SV=2	cell differentiation;cell organization and biogenesis;development;regulation of biological process;response to stimulus	cytoplasm;cytoskeleton;cytosol;membrane;nucleus	protein binding;RNA binding	FLNB	3	27539.8	29602.6	36383.1	37924.1	34099.5	40606.9	35562.3	33260.4	54332.1	29394.1	25162.6	37831.4	30966.8	29751.4	38192.7	35799.9	24707.9	37326.5	31353	40075.1	41687.8	32900.8	42866.1	42423.2	36852	36604	40035.2	19747.2	22339.2	17614	32098.2	31838.1	35746.3	15200.3	9715.89	18836.8	0.268167	0.123407	-0.414692	0.250712	-0.0157876	0.943646	0.0633061
Q13813	Spectrin alpha chain, non-erythrocytic 1 OS=Homo sapiens (Human) OX=9606 GN=SPTAN1 PE=1 SV=3	cell organization and biogenesis;cellular component movement;metabolic process;regulation of biological process;response to stimulus;transport	cytoplasm;cytoskeleton;cytosol;extracellular;membrane;organelle lumen	metal ion binding;protein binding;structural molecule activity	SPTAN1	9	53694.1	56152.7	51653.5	52827.7	57096	57993.1	60302.5	68370.6	73265.7	54155.8	52041	52915.5	55062.6	53268.6	64260.3	43452.7	38530.2	54660.5	51426.9	52241.1	54405.7	58372.2	52204.9	58346.7	57137.5	66964.2	73331.4	44633.3	40659	51488.6	59542.6	58008.7	65124.8	35522.6	26745.8	32534.8	0.0562094	0.357145	-0.343873	0.0203243	-0.336946	0.11045	0.0957748
Q01082	Spectrin beta chain, non-erythrocytic 1 OS=Homo sapiens (Human) OX=9606 GN=SPTBN1 PE=1 SV=2	cell organization and biogenesis;cellular component movement;metabolic process;regulation of biological process;response to stimulus;transport	cytoplasm;cytoskeleton;cytosol;membrane;nucleus	protein binding;RNA binding;structural molecule activity	SPTBN1	2	83256.5	94105.6	99001.7	86887.6	68878.6	137128	86904.7	69143.7	115603	64008.4	55052.1	57210.1	83061.5	61905.5	82213.2	54997.9	41407.6	76951.1	94897.1	95681	80861.9	89518.7	95491.2	69312.7	86765.1	70157.2	97446.2	54137	48487	56237.8	75738.2	66452.3	77259.7	31964.7	100593	181985	0.083813	0.805477	-0.623965	0.0826067	-0.390095	0.22305	-0.0939738
P49327	Fatty acid synthase OS=Homo sapiens (Human) OX=9606 GN=FASN PE=1 SV=3	cell differentiation;metabolic process;regulation of biological process;response to stimulus	cytoplasm;cytosol;Golgi;membrane;mitochondrion	catalytic activity;nucleotide binding;protein binding;RNA binding	FASN	17	20154.9	20687.1	19273.4	22709.5	23859.7	23348.6	27595.9	29427.6	29286.1	26262.2	21058.2	23094.2	21406.9	21827.3	20688.1	18812.5	18660.9	24045.2	23466.4	25861.2	23530.1	21077.1	28552.3	23194.4	26518.8	27590	27775.9	18578.3	18067	20707	23284.5	25481.2	22173.4	7992.87	13376.2	19018.1	0.217927	0.00350787	-0.293649	0.0310285	-0.0552967	0.679417	-0.000670839
Q9UPN3	Microtubule-actin cross-linking factor 1, isoforms 1/2/3/5 OS=Homo sapiens (Human) OX=9606 GN=MACF1 PE=1 SV=4	cell organization and biogenesis;regulation of biological process;response to stimulus;transport	cytoplasm;cytoskeleton;Golgi;membrane	catalytic activity;metal ion binding;motor activity;protein binding;RNA binding	MACF1	1	31430.8	43723.2	32467.5	42873.6	51687	37829.5	41834.3	61317.4	42839	27664.2	40142.7	29834	38172.9	48314.5	39198.6	17636.4	30010	26180.1	34909.3	58658.2	37077.2	34621.5	58762.5	37683.3	47264.1	58140.6	42495.3	24954.9	47905.4	30326.7	40068.2	44466.7	39662.6	14730.6	19684.3	22727.1	0.298829	0.217549	-0.580319	0.0953242	-0.767612	0.0238848	0.00465853
P46940	Ras GTPase-activating-like protein IQGAP1 OS=Homo sapiens (Human) OX=9606 GN=IQGAP1 PE=1 SV=1	cell growth;regulation of biological process;response to stimulus;transport	cytoplasm;cytoskeleton;cytosol;membrane;nucleus	enzyme regulator activity;metal ion binding;protein binding	IQGAP1	15	14652	20539.7	22796.5	17643.5	20709.4	26407.3	17506	21179.3	32066.8	13835.4	17440.5	26756.5	18415.4	20863.4	27616.1	13795	13521.3	27808.7	16956.4	21192.3	23733	17318.7	21726.6	27749.6	17848.2	23594.9	33361.4	12410.3	13600.3	17626.8	18834.2	20839.1	28001.6	7083.56	8406.75	15076.5	0.159348	0.557691	-0.285915	0.507019	-0.279191	0.512232	0.110224
Q00610	Clathrin heavy chain 1 OS=Homo sapiens (Human) OX=9606 GN=CLTC PE=1 SV=5	cell differentiation;cell division;cell organization and biogenesis;cellular component movement;metabolic process;regulation of biological process;response to stimulus;transport	cytoplasm;cytoskeleton;cytosol;endosome;membrane;vacuole	protein binding;RNA binding;structural molecule activity	CLTC	17	16518.6	16654.3	21464.8	21219.3	17485.4	26728.8	21557.6	19551.3	32205.9	20831.7	19308.6	28173.3	19688	18274.3	27401.2	20240	21257.8	29326.4	20260.4	21177.1	24581.9	20162.9	22033.6	26626.3	23621.1	19825.6	29422.1	17762.2	16701.5	18268.1	21509.7	18054.8	25361.4	13184.9	13571.4	15586.7	0.260134	0.315541	-0.101933	0.74517	0.11576	0.675497	0.0599935
Q63HN8	E3 ubiquitin-protein ligase RNF213 OS=Homo sapiens (Human) OX=9606 GN=RNF213 PE=1 SV=3	cell organization and biogenesis;metabolic process;regulation of biological process	cytoplasm;cytosol;membrane	catalytic activity;metal ion binding;protein binding	RNF213	17	11530.8	12993.6	16603.3	17996	13848.3	20142.1	15715.5	14488.2	21753.8	76951.4	79049.5	75386	14597.3	16011.7	17408.5	27714.4	29255.8	45869	14242.4	17746.2	18413.3	14432.8	19928.6	17622.3	18458.7	17884.1	20482.6	90411.9	99109	89512.6	17085.6	16963.4	17563.8	23915.4	36456.1	36649.7	0.338021	0.20359	2.1549	1.76368e-05	1.09876	0.035729	0.0445809
Q92616	eIF-2-alpha kinase activator GCN1 OS=Homo sapiens (Human) OX=9606 GN=GCN1 PE=1 SV=6	cell communication;metabolic process;regulation of biological process;response to stimulus	cytoplasm;cytosol;membrane;ribosome	enzyme regulator activity;protein binding;RNA binding	GCN1L1; GCN1	12	15538.8	15792.9	24149.5	20991.2	17988.2	25457.9	20750.4	19492.2	32118.8	18335.5	15124.6	25398	19048.2	14857.3	21026.5	14090.9	13101	25381.8	15836.1	19623.1	25129.6	16710.4	20180.5	20582	17844.8	17553.1	21942	11174.9	13887.4	12645.3	18613.4	15800.2	20474.8	0	5887.76	17669.7	0.215901	0.44951	-0.29798	0.421711	-0.063307	0.865027	-0.076171
P58107	Epiplakin OS=Homo sapiens (Human) OX=9606 GN=EPPK1 PE=1 SV=3						4737.95	5242.07	11033.7	7534.06	6260.29	8171.04	6470.78	7612.33	11546.2	6962.8	6752.46	9265.84	6508.26	5787.97	8293.96	6855.74	7100.81	10023.2	5761.72	7989.56	6966.92	5171.45	7581.13	6571.82	7264.91	6582.3	8058.02	4992.84	6908.42	5386.38	7267.67	6248.73	7992.21	5403.2	4344.81	3700.07	0.0638995	0.887055	-0.157346	0.637744	0.21986	0.420892	-0.100475
O43707	Alpha-actinin-4 OS=Homo sapiens (Human) OX=9606 GN=ACTN4 PE=1 SV=2	cell organization and biogenesis;cellular component movement;regulation of biological process;response to stimulus;transport	cytoplasm;cytoskeleton;cytosol;extracellular;nucleus;organelle lumen	DNA binding;metal ion binding;protein binding;RNA binding	ACTN4	19; CHR_HG26_PATCH	12721	13115.6	15062.9	18638.4	15914.7	17167.7	16515.2	15630.3	22434.7	15099.4	15014.5	19567.4	15014.7	13719.8	17890.7	14102.3	12277.5	17420.6	15936.8	16616	18260.5	15150.7	17410.3	17123.5	17755.8	17214.3	19010.4	11793.7	12037.7	12638.6	17356.5	13654.5	15870.7	9764.31	7319.53	7499.98	0.338664	0.0279627	-0.135676	0.565773	-0.0901648	0.653723	-0.0324101
Q9NZM1	Myoferlin OS=Homo sapiens (Human) OX=9606 GN=MYOF PE=1 SV=1	cell organization and biogenesis;regulation of biological process;response to stimulus	membrane;nucleus	protein binding	MYOF	10	23961.1	24903.5	25752.3	30768	25704.6	29073.1	31594.8	30611.6	38457.7	25583.3	24132.3	29196.5	29881.1	28417.5	35501.5	18753	15019.3	30490.7	25065.1	27805.6	28888.7	26886.5	28057.1	29130.5	32705	30980.3	31901.9	19391.2	20301.7	20098.7	30325	26487.4	31782	9791.35	11229.5	21227.7	0.197194	0.0818203	-0.351229	0.0661942	-0.545601	0.127764	0.0402752
P18206	Vinculin OS=Homo sapiens (Human) OX=9606 GN=VCL PE=1 SV=4	cell growth;cell organization and biogenesis;cellular component movement;regulation of biological process;transport	cytoplasm;cytoskeleton;cytosol;extracellular;membrane;organelle lumen	protein binding;structural molecule activity	VCL	10	30270.2	35029.8	33054.3	38959.3	34575.6	39724.8	36600.8	37475.1	44224.1	29470.4	31083.2	33516.8	35276	31764	40983.2	24262.9	16958.1	33027.3	37237.2	33819.6	36329	38750.7	35267.3	35253.8	42294.3	39593.1	41301	19545.8	24113	19014	30588.1	28894.1	32065.7	4996.64	12075	15754.8	0.203573	0.0787244	-0.330636	0.0394281	-0.540912	0.103878	0.0251184
P02751	Fibronectin OS=Homo sapiens (Human) OX=9606 GN=FN1 PE=1 SV=5						632335	593337	592175	676232	600506	648280	693062	691415	645291	577830	578189	584550	808285	772332	791739	383223	361887	455714	669874	663984	670025	698968	712746	728049	795408	763998	750034	549354	546802	597289	714897	681982	731069	356095	403561	381103	0.0826402	0.237603	-0.221755	0.00365803	-0.982295	0.000207299	0.0946532
Q14980	Nuclear mitotic apparatus protein 1 OS=Homo sapiens (Human) OX=9606 GN=NUMA1 PE=1 SV=2	cell differentiation;cell division;cell organization and biogenesis;metabolic process;regulation of biological process	chromosome;cytoplasm;cytoskeleton;cytosol;membrane;nucleus	protein binding;structural molecule activity	NUMA1	11	11216.2	14297.5	16224.6	13072.8	13964.4	19058.5	15765.6	16353.4	27554.2	17222.2	12184.7	19932.9	11094.6	13900.2	15489.5	14209.8	14079.6	21410.2	12625.7	17856.9	21745.5	12419.7	17357.8	16195	14658.3	16312	16403.1	16615.7	8653.4	9662.39	14408	16322.9	14391.8	9616.07	3311.34	20895.5	0.143258	0.572677	-0.27433	0.482741	0.295872	0.325282	-0.184055
P31327	Carbamoyl-phosphate synthase [ammonia], mitochondrial OS=Homo sapiens (Human) OX=9606 GN=CPS1 PE=1 SV=2	cell differentiation;metabolic process;response to stimulus	cytoplasm;membrane;mitochondrion;nucleus;organelle lumen	catalytic activity;metal ion binding;nucleotide binding;protein binding	CPS1	2	4646.17	11017.6	7919.33	5694.92	15266.7	9564.09	6007.38	15000.5	19197.8	5557.13	12323.3	13114.4	6789.66	14589.1	10870.4	7893.52	14451.9	15745.8	5790.54	20073.8	9700.18	5139.48	24930.3	4789.89	6029.83	14385.7	8796.39	5250.91	13384.2	4834.39	8511.02	16251.9	11516.6	7042.26	2581.4	11174.6	0.372272	0.525748	-0.375373	0.538532	0.240194	0.588339	-0.0288803
Q14315	Filamin-C OS=Homo sapiens (Human) OX=9606 GN=FLNC PE=1 SV=3	cell organization and biogenesis	cytoplasm;cytoskeleton;cytosol;membrane	protein binding	FLNC	7	21752.6	17428.8	18781.9	27279	17175.1	21269.7	29562.4	20357.6	27536.9	24177.2	16390.8	20970	17028.2	15969.2	18809	14919.7	12306.5	18056.9	23961.9	17164.2	20238.4	25273.2	17119.4	19885.4	24460.7	20273.7	23728.5	17884.6	14917.1	15228.8	15423.1	17030.2	17962.5	2565.74	7120.77	16173.8	0.181278	0.464196	-0.331917	0.213676	-0.194154	0.306707	0.0213155
Q6P2Q9	Pre-mRNA-processing-splicing factor 8 OS=Homo sapiens (Human) OX=9606 GN=PRPF8 PE=1 SV=2	cell organization and biogenesis;metabolic process;response to stimulus	membrane;nucleus;spliceosomal complex	catalytic activity;protein binding;RNA binding	PRPF8	17; CHR_HSCHR17_1_CTG2	10839.2	12798.1	13739.9	12691	12970.4	13731.5	12713.5	14235.5	16865.1	10539.7	10197.6	12932.4	12057.7	12998	13222.3	13270	9922.81	14403	13169.9	15124.4	13685.2	12426	15327.1	14198.8	13698	13536.2	18654.6	7664.42	7066.49	15469.6	13300.2	14859.5	14033.7	3291.15	1960.86	3035	0.0757751	0.500918	-0.379945	0.0853111	-0.0259444	0.878104	-0.000947824
P35580	Myosin-10 OS=Homo sapiens (Human) OX=9606 GN=MYH10 PE=1 SV=3	cell organization and biogenesis;cellular component movement;metabolic process;regulation of biological process;transport	cytoplasm;cytosol;nucleus	catalytic activity;motor activity;nucleotide binding;protein binding;transporter activity	MYH10	17	5615.72	7402.23	6206.83	8724.46	7907.11	8042.29	7443.76	8928.34	10558.4	5723.55	7488.24	7055.24	6521.73	7809.48	7991.64	6344.64	7076.86	9460.22	6821.76	7566.06	6753.64	6743.57	9586.99	7349.72	9229.34	9404.01	10169.4	5452.03	6258.69	7428.38	7899.45	8268.15	7737.34	3110	4122.72	5808.58	0.360017	0.0357123	-0.410109	0.100598	0.0356743	0.867572	0.163611
P15924	Desmoplakin OS=Homo sapiens (Human) OX=9606 GN=DSP PE=1 SV=3	cell death;cell differentiation;cell organization and biogenesis;metabolic process;regulation of biological process;response to stimulus;transport	cytoplasm;cytoskeleton;membrane;nucleus	catalytic activity;motor activity;protein binding;RNA binding;structural molecule activity	DSP	6	43159.5	44183.3	44524.9	53199.4	49665.8	50460.7	50146.6	49699.5	53669.2	51241.7	52095.9	54009.7	44043.9	48709.5	45376.7	26854.3	27352.3	37730.1	48435.6	51972.2	53109.2	51656.6	54812.9	55050.1	53969.5	55624.1	49328.1	51226.3	56044	52816.9	50907.5	46906.7	44476.4	14469.8	28020.8	31449.8	0.217511	0.00336029	0.0355697	0.442027	-0.587315	0.0155455	0.0733098
P42704	Leucine-rich PPR motif-containing protein, mitochondrial OS=Homo sapiens (Human) OX=9606 GN=LRPPRC PE=1 SV=3	cellular component movement;metabolic process;regulation of biological process;transport	chromosome;cytoplasm;cytoskeleton;membrane;mitochondrion;nucleus	catalytic activity;DNA binding;protein binding;RNA binding	LRPPRC	2	13617.1	13858.2	13609.8	16161.3	15186.5	15795.3	15374.6	16951.8	32128.7	13766.3	12087.7	15491.2	13393.7	14765.1	13777.9	13114.4	13026.8	14408.5	13845.5	16965.5	13111.6	13686.4	16679	19001	16535.7	16317.4	27085.1	11727.7	11372.8	19056.5	16963.1	15924.3	16915.4	8632.91	4940.44	13536.7	0.198429	0.00240766	-0.640574	0.229057	-0.0485183	0.487562	0.168567
Q5T4S7	E3 ubiquitin-protein ligase UBR4 OS=Homo sapiens (Human) OX=9606 GN=UBR4 PE=1 SV=1	metabolic process;transport	cytoplasm;cytoskeleton;cytosol;membrane;nucleus	catalytic activity;metal ion binding;protein binding	UBR4	1	11713.5	13287.8	15112.9	18150.5	13222.6	16421.2	17526.2	17930.5	21993.4	12493.1	12991.4	16981.7	15121.7	14939.4	17332.4	12478.2	12222.2	17616.7	13857.4	15432.1	16764	13660.3	15999.1	16738.1	17477.1	17543.7	20803.2	9800.47	11113.1	13836.9	19196.3	15873.4	17608	3667.78	6881.81	10946.4	0.252728	0.216461	-0.435995	0.0681319	-0.163447	0.427481	0.0107371
P12814	Alpha-actinin-1 OS=Homo sapiens (Human) OX=9606 GN=ACTN1 PE=1 SV=2	cell differentiation;cell organization and biogenesis;regulation of biological process;transport	cytoplasm;cytoskeleton;cytosol;extracellular;membrane;organelle lumen	metal ion binding;protein binding;RNA binding	ACTN1	14	26305.1	28091.8	32268.3	31236.4	31711	34408.6	30605.6	29643.1	32995	28992.1	28645.7	33910.6	24810.2	26291.2	31436.5	16333.3	15196.4	25419.7	29095.8	33254.1	34269.2	30552.8	33667.6	37450.6	32894.3	31480.9	30566.7	27250.9	26642.4	22115.3	24596.7	23703.5	28267.3	8106.76	9894.93	10714.5	0.167817	0.153142	-0.0264724	0.788531	-0.535376	0.088603	0.0735272
P46821	Microtubule-associated protein 1B OS=Homo sapiens (Human) OX=9606 GN=MAP1B PE=1 SV=2	cell growth;cell organization and biogenesis;cellular component movement;regulation of biological process;transport	cytoplasm;cytoskeleton;cytosol;membrane	protein binding;structural molecule activity	MAP1B	5	13117.4	15544.7	15950	19194	17559.8	18991.1	20660.3	23799.1	27735.8	14924.9	15114.3	18474	16414.5	18205.5	24048.4	12036.5	12557.2	19474.3	15227.1	17108.8	18211.8	17094.5	17311.7	17825.8	20135.8	21469.6	24598.8	10900.5	13117.8	15953.4	17681.2	18446.5	23401.5	3471.42	6202.16	15272.6	0.321402	0.0222143	-0.573521	0.0282952	-0.412856	0.217173	0.0472867
Q7Z6Z7	E3 ubiquitin-protein ligase HUWE1 OS=Homo sapiens (Human) OX=9606 GN=HUWE1 PE=1 SV=3	cell differentiation;cell organization and biogenesis;metabolic process;response to stimulus;transport	cytoplasm;cytosol;extracellular;membrane;nucleus;organelle lumen	catalytic activity;DNA binding;protein binding;RNA binding	HUWE1	X	7710.32	9911.75	13559.8	16037.5	12659.8	16297.5	17728.5	13383.9	23789.6	17846.2	8697.31	16573.5	12976.5	10594.5	14987.6	12021.7	7967.33	15547.8	7984.25	14546.4	18933.6	7539.96	15297.3	15850.7	5529.51	12042.5	17747.7	0	7937.43	10083.1	8847.02	12587.3	15638	3505.31	3670.85	6318.8	0.52905	0.0901121	-0.348603	0.398304	-0.117735	0.711041	-0.0999792
P49792	E3 SUMO-protein ligase RanBP2 OS=Homo sapiens (Human) OX=9606 GN=RANBP2 PE=1 SV=2	cell organization and biogenesis;metabolic process;regulation of biological process;response to stimulus;transport	cytoplasm;cytosol;membrane;mitochondrion;nucleus	catalytic activity;enzyme regulator activity;metal ion binding;protein binding;RNA binding	RANBP2	2	7212.69	10432.3	9651.2	11324.3	12402.7	12145.6	12604.5	13634.3	18168.2	9391.98	9455.59	14416.1	10513.8	10783.5	13154.5	8845.2	9159.67	14516.5	10378.6	12622.7	12683.9	10042.4	14083	13938.1	12411.2	12343.1	16146.6	7478.41	10207.8	11642.9	11488.5	11440.6	14380.3	3831.32	3695.8	7690.11	0.394185	0.049039	-0.416839	0.19443	-0.0831898	0.766283	0.0930793
Q8IVF2	Protein AHNAK2 OS=Homo sapiens (Human) OX=9606 GN=AHNAK2 PE=1 SV=2	cell organization and biogenesis	cytoplasm;cytosol;membrane;nucleus	protein binding	AHNAK2	14	10401.9	12648.7	10919.4	12601.9	12675.6	13179	13161	15537.5	22716.3	9539.89	10402.7	12522.1	11723.6	14099.1	14332.5	10649.7	9323.45	15450.4	12282.8	13023.2	12179.9	11274.9	13548.9	12933	13499.4	15662.2	18834.5	6068.23	8019.27	13740.9	12808.9	15195.9	14662.6	4621.3	9274.47	12720.4	0.178966	0.100539	-0.663314	0.103468	-0.180878	0.482421	0.0103892
P12270	Nucleoprotein TPR OS=Homo sapiens (Human) OX=9606 GN=TPR PE=1 SV=3	cell division;cell organization and biogenesis;metabolic process;regulation of biological process;response to stimulus;transport	chromosome;cytoplasm;cytoskeleton;membrane;nucleus	catalytic activity;motor activity;protein binding;RNA binding;structural molecule activity;transporter activity	TPR	1	13259.5	11613.1	14123.4	14728.3	11712	15593	16585.5	14912.8	22327.9	13166.3	13738.4	16368.4	13000.1	11081.2	15878.2	12841	10740.8	17972.5	14006.2	12521.5	15153.4	13837.6	12936.4	14527.4	16859	14312.6	19277.6	9306.47	8924.37	11047.6	15293.4	12831.3	17079.3	3309.94	2031.45	9188.28	0.108208	0.506088	-0.314839	0.224768	0.05646	0.845673	-0.0132013
O75643	U5 small nuclear ribonucleoprotein 200 kDa helicase OS=Homo sapiens (Human) OX=9606 GN=SNRNP200 PE=1 SV=2	cell differentiation;cell organization and biogenesis;metabolic process	membrane;nucleus;spliceosomal complex	catalytic activity;DNA binding;nucleotide binding;protein binding;RNA binding	SNRNP200	2	7680.18	12280.4	17335	11325.9	13928.4	18512.7	11071.3	14690.9	25306.8	8772.35	10575.2	22413.2	10199.7	12440.8	15663.5	8294.77	10153.7	26799.6	10130.9	15318.5	20474.1	10104.5	15402.9	16771.2	11585	13848.1	16605.8	6086.09	8096.83	4952.49	11350.5	15323.2	15825.9	871.108	4959.14	13408	0.230837	0.570075	-0.2903	0.634845	0.240365	0.723328	-0.119307
P27708	CAD protein OS=Homo sapiens (Human) OX=9606 GN=CAD PE=1 SV=3	metabolic process	cytoplasm;cytosol;membrane;nucleus	catalytic activity;metal ion binding;nucleotide binding;protein binding	CAD	2	8463.42	8203.43	9684.34	11230.8	9683.94	10343	11017.6	10965.5	16595.9	8963.7	8374.13	12369	7987.84	7656.27	11409.6	6840.1	6670.51	12347.4	8736.87	9633.24	11085	8977.41	10672.7	10411.5	10137.1	10722.8	11482.5	7426.45	10145.7	7525.85	9805.09	8482.25	11067.4	2447.73	1610.83	7844.15	0.246345	0.0628695	-0.377021	0.258132	-0.0652135	0.866086	0.0294043
P08238	Heat shock protein HSP 90-beta OS=Homo sapiens (Human) OX=9606 GN=HSP90AB1 PE=1 SV=4	cell organization and biogenesis;metabolic process;regulation of biological process;response to stimulus;transport	cell surface;cytoplasm;cytosol;extracellular;membrane;mitochondrion;nucleus;organelle lumen	enzyme regulator activity;nucleotide binding;protein binding;RNA binding	HSP90AB1	6	8606.44	9119.86	8834.46	11042.7	10313.4	10775.8	10756.3	11114.2	13964.9	8285.52	7934.21	11006.9	10562.1	9486.69	11726.6	11430.3	7722.94	12544.7	10896.1	10763.2	11333.8	11409.9	10883.7	8798.98	14784.8	11421.3	11856.3	10536.7	7608.97	11718.9	11675	9958.69	11692.9	9509.69	6572.97	5692.97	0.274711	0.00202304	-0.396364	0.1106	-0.0035184	0.987866	-0.0855991
P10809	60 kDa heat shock protein, mitochondrial OS=Homo sapiens (Human) OX=9606 GN=HSPD1 PE=1 SV=2	cell organization and biogenesis;cell proliferation;metabolic process;regulation of biological process;response to stimulus;transport	cell surface;cytoplasm;cytosol;endosome;membrane;mitochondrion;organelle lumen	catalytic activity;DNA binding;nucleotide binding;protein binding;RNA binding	HSPD1	2	3615.82	6652.36	8124.03	5949.74	6257.42	9168.91	6119.33	7280.19	16730.6	4561	6565.97	12578	4984.76	7024.75	8466.5	6090.93	7155.49	12650	4299.2	6863.45	9391.73	4570	9282.05	7884.08	6213.36	6562.84	9902.1	3620.87	3781.17	5352.95	5614.28	7171.06	7989.74	2383.24	2583.88	12243.3	0.216902	0.585106	-0.346019	0.631781	0.338817	0.470528	0.0806498
Q8WXH0	Nesprin-2 OS=Homo sapiens (Human) OX=9606 GN=SYNE2 PE=1 SV=3	cell organization and biogenesis;cellular component movement;regulation of biological process;transport	cytoplasm;cytoskeleton;endoplasmic reticulum;membrane;mitochondrion;nucleus;organelle lumen	protein binding	SYNE2	14	4667.85	5349.07	4799.46	6120.54	6439.68	5835.36	7141.28	7647.24	7816.81	6035.74	6398.81	6909.2	6096.43	5824.51	6719.42	5500.18	4733.38	6597.16	6429.5	6747.52	6128.48	6310.01	7348.38	6046.31	7770.71	7680.95	7254.11	6283.85	7188.3	7375.66	7639.81	7057	8631.79	3324.25	4767.39	4780.62	0.312167	0.0118188	-0.224795	0.0285813	-0.147332	0.373193	0.0295279
P02545	Prelamin-A/C OS=Homo sapiens (Human) OX=9606 GN=LMNA PE=1 SV=1	cell organization and biogenesis;regulation of biological process;response to stimulus;transport	cytosol;membrane;nucleus	protein binding;structural molecule activity	LMNA	1	14453.3	12325.3	11204.9	21840.1	10800.7	15857.8	17292.6	12890.9	22886.7	14745.3	11570.5	17214.9	24926.6	12839.3	18608.2	21548.6	13001	21145.1	14928.8	15918.1	15337.5	19559	17674.9	11895.6	16925.2	12608	17378.2	10400.2	7781.62	12929.5	26779.3	13156.8	17966.7	511.534	11924.7	14826.8	0.352569	0.351887	-0.285865	0.392653	-0.01749	0.961986	0.089182
P07814	Bifunctional glutamate/proline--tRNA ligase OS=Homo sapiens (Human) OX=9606 GN=EPRS1 PE=1 SV=5	cell organization and biogenesis;metabolic process;regulation of biological process;response to stimulus	cytoplasm;cytosol;membrane	catalytic activity;metal ion binding;nucleotide binding;protein binding;RNA binding	EPRS	1	12321.3	13959.9	13337.8	15214.8	17865.4	17127.5	16207.5	19418	22532.9	12015.8	14441	17089.6	13769.1	15582.7	16416.8	13978.1	12864.1	18314.8	14491.6	17647.4	17019.7	15136.6	17538.2	17486.3	15686.6	17798.7	21824.8	8930.5	13365.1	12312.8	15789.5	17514.7	17669.9	4295.58	3833.66	9111.32	0.341712	0.0187128	-0.417437	0.105971	-0.0194126	0.916969	0.029121
P53396	ATP-citrate synthase OS=Homo sapiens (Human) OX=9606 GN=ACLY PE=1 SV=3	metabolic process;regulation of biological process;transport	cytoplasm;cytosol;extracellular;membrane;organelle lumen	catalytic activity;metal ion binding;nucleotide binding;protein binding	ACLY	17	18252	22774.6	22903.5	22518	26355.2	24338.7	21838.6	25636.3	30544.1	19316.8	21423.3	24088.7	18117	21099.1	21303.5	16877.5	16150.9	21607.3	20638.6	30242.9	24808.3	21509.2	31429	23738.3	22719.8	29582.2	27795.3	15056	18439	17662.6	21310.2	22471.5	21825.4	7265.52	7161.69	10030.9	0.195581	0.176752	-0.267191	0.200712	-0.147556	0.381581	0.0186853
Q14789	Golgin subfamily B member 1 OS=Homo sapiens (Human) OX=9606 GN=GOLGB1 PE=1 SV=2	cell organization and biogenesis;metabolic process;regulation of biological process;transport	Golgi;membrane	catalytic activity;DNA binding;motor activity;protein binding;RNA binding;transporter activity	GOLGB1	3	9751.94	9697.58	12738.3	15164.2	10228.3	12087.3	13174.1	11138.9	16085.3	9620.25	9159.95	11714.9	12017.3	10566.8	12333.8	9700.77	8305.3	11498	11531	11333	12302.8	11650.4	11922.1	12263.4	14149.2	12898.5	13010.7	8831.14	9551.51	14356.2	14034	11671.8	13832.2	4942.05	7043.86	9787.54	0.219602	0.371749	-0.405716	0.113881	-0.243048	0.167687	0.0271937
P14618	Pyruvate kinase PKM OS=Homo sapiens (Human) OX=9606 GN=PKM PE=1 SV=4	cell death;cell organization and biogenesis;metabolic process;response to stimulus;transport	cytoplasm;cytosol;extracellular;mitochondrion;nucleus;organelle lumen	catalytic activity;metal ion binding;nucleotide binding;protein binding;RNA binding	PKM	15	27182.4	35987.7	38396.4	49097.7	38914.3	42453.8	36771	40695.4	54331.8	29860	34418.9	48601.5	34764.5	35995	46842.5	29807	23867.2	42440	40926.2	39028.8	45132.9	36166.9	45365.6	42620.5	48060	43841	50254.6	21645.5	30184.7	32072.9	33623.7	36375.9	45725.5	16589.8	19636.7	25406.6	0.361249	0.100628	-0.223535	0.461839	-0.291092	0.344439	-0.0108241
P13639	Elongation factor 2 OS=Homo sapiens (Human) OX=9606 GN=EEF2 PE=1 SV=4	cell differentiation;cell proliferation;metabolic process;regulation of biological process;response to stimulus;transport	cytoplasm;cytosol;extracellular;membrane;nucleus;organelle lumen;ribosome	catalytic activity;nucleotide binding;protein binding;RNA binding	EEF2	19	10378.9	10199.5	11872.8	12531.6	11629.8	13668.9	12877.1	14071.3	17062.8	12335.8	11597.8	13866.7	13049	11578.9	17531.1	13119.3	8167.06	18115	11156.5	12540	12466.7	11673.5	14332.7	14304.5	14118.1	14712.5	18026.4	10120.8	9824.17	13196	16151.6	12657.2	15759.4	5457.44	6780.61	10733.7	0.22127	0.0866697	-0.219471	0.216704	-0.0975988	0.799337	0.156638
P07900	Heat shock protein HSP 90-alpha OS=Homo sapiens (Human) OX=9606 GN=HSP90AA1 PE=1 SV=5	cell organization and biogenesis;metabolic process;regulation of biological process;response to stimulus;transport	cytoplasm;cytosol;extracellular;membrane;nucleus;organelle lumen	catalytic activity;enzyme regulator activity;nucleotide binding;protein binding;RNA binding	HSP90AA1	14	3688.61	3791.82	4403.09	3220.3	5606.09	7676.88	5373.23	7813.96	12696.8	4153.32	5141.14	5790.4	4731.96	5766.89	7261.71	4105.78	6743.08	10293.2	4702.45	5795.4	5589.24	4998.08	6080.18	4592.77	5223.69	6563.99	9181.73	4016.15	1930.81	6007.4	5449.03	7924.18	8944.52	1918.97	492.119	5587.01	0.47379	0.303936	-0.778957	0.177896	0.251443	0.591875	-0.0378036
Q03001	Dystonin OS=Homo sapiens (Human) OX=9606 GN=DST PE=1 SV=4	cell organization and biogenesis;cellular component movement;regulation of biological process;response to stimulus;transport	cytoplasm;cytoskeleton;cytosol;endoplasmic reticulum;membrane;nucleus	metal ion binding;protein binding	DST	6	5409.94	5512.2	7029.73	8571.13	6311.08	8597.41	8279.37	8290.1	11002.8	4635.84	5744.69	7344.93	8514	7577.12	8842.29	6187.71	4854.04	7265.19	7482.51	6853.82	7599.5	7034.47	6427.73	7515.97	8939.82	7333.72	9901.6	3694.9	5519.3	7272.28	9582.88	7517.91	8963.43	2732.34	4388.52	7093.24	0.387276	0.116072	-0.637397	0.0521205	-0.445689	0.0496699	-0.0644006
Q86UP2	Kinectin OS=Homo sapiens (Human) OX=9606 GN=KTN1 PE=1 SV=1	cellular component movement;metabolic process	endoplasmic reticulum;membrane;organelle lumen	protein binding;RNA binding	KTN1	14	9720.46	10418.8	11650.2	14548.3	9770.27	14868.2	12286.5	12103.8	19605.4	10222.2	9290.11	13383.1	10619.6	9880.02	13580.3	10964.8	9939.99	17287	11217.8	12463	13023.6	10587.5	11523	12184.2	12969.6	11184.7	16057.1	9231.92	8872.65	10305.5	15291.9	10872.5	13001.9	3201.8	5733.05	15590.1	0.301815	0.22995	-0.419476	0.251653	0.164339	0.620816	-0.0979662
P08670	Vimentin OS=Homo sapiens (Human) OX=9606 GN=VIM PE=1 SV=4	cell differentiation;cell organization and biogenesis;cellular component movement;metabolic process;regulation of biological process;response to stimulus	cytoplasm;cytoskeleton;cytosol;membrane	protein binding;RNA binding;structural molecule activity	VIM	10	76157.2	73091	78648.5	107151	82193.9	95357.8	97754.7	86926.5	119837	71953.8	70248.4	101016	81099	83150.4	103346	42752.6	42457.5	88622.1	106552	98856.9	98908.5	104899	101236	101809	112872	93889	120150	62581.8	81122	91275.4	77320.8	73429.5	90331.3	18285.2	60032.8	76136.6	0.321078	0.0623748	-0.324278	0.215736	-0.622357	0.138127	0.0170929
P53621	Coatomer subunit alpha OS=Homo sapiens (Human) OX=9606 GN=COPA PE=1 SV=2	regulation of biological process;transport	cytoplasm;cytosol;extracellular;Golgi;membrane	protein binding;structural molecule activity	COPA	1	13738.2	12490.2	14008.8	16186.4	13721.9	16787.7	17455.6	15622	20996.3	10980.9	10447	15593	16301.1	15648.2	19694.8	11104	8936.88	15409.8	15135.5	14964.8	15277.9	15897.6	14942.1	17162.5	17767	15241.2	18665.5	8185.13	7604.57	12795.3	19304.5	15073.6	20648.7	307.348	4128.2	11264.5	0.214771	0.109163	-0.546594	0.0665361	-0.542789	0.0769092	0.0811008
Q9P2E9	Ribosome-binding protein 1 OS=Homo sapiens (Human) OX=9606 GN=RRBP1 PE=1 SV=5						51927.7	55727.9	45677.4	60472.1	50179.4	56175.2	59587.5	59877	51972.1	84280.8	83045	63285.8	59142.1	59771.3	63851.5	76321	62704.6	73166.8	56308.4	54088.3	48901.6	58304.3	55540.3	51168.1	63314	67807.6	61778.8	92380.5	91098.7	94272.1	56200.1	58399.3	54651.5	45221	52470	50922.7	0.121683	0.342725	0.42779	0.0535142	0.215384	0.0882586	0.050847
Q13085	Acetyl-CoA carboxylase 1 OS=Homo sapiens (Human) OX=9606 GN=ACACA PE=1 SV=2	cell organization and biogenesis;metabolic process;regulation of biological process;response to stimulus;transport	cytoplasm;cytoskeleton;cytosol;mitochondrion	catalytic activity;metal ion binding;nucleotide binding;protein binding	ACACA	17; CHR_HSCHR17_7_CTG4	6159.72	8818.27	8837.34	7469.45	10018.6	8679.6	8036.58	12794.3	10332.7	7931.67	9641.44	9266.25	5230.22	8813.81	6499.35	4940.13	9347.31	8257.3	6156.85	11472.5	9558.09	6220.57	11260.9	10444.7	7379.93	10691.7	10576	5182	5855.85	9564.97	7090.14	9804.45	7365.46	2619.79	6310.74	7013.08	0.135894	0.53431	-0.215515	0.381867	0.134118	0.713212	0.0386772
P55072	Transitional endoplasmic reticulum ATPase OS=Homo sapiens (Human) OX=9606 GN=VCP PE=1 SV=4	cell communication;cell organization and biogenesis;metabolic process;regulation of biological process;response to stimulus;transport	cytoplasm;cytosol;endoplasmic reticulum;extracellular;membrane;nucleus;organelle lumen;proteasome	catalytic activity;enzyme regulator activity;nucleotide binding;protein binding;RNA binding	VCP	9	38902.9	21363	25853.6	50419.2	23407	22161.4	39942.9	25562.8	35721.9	39799.4	20353.8	29749.7	32862.3	19932.2	15367.8	29120.9	14655.5	12246	42100.8	29320.5	26506.2	46899.8	28570.3	22416.8	43621.2	25979.6	36618.7	10358.8	21691.8	32682.8	49932.5	20278.5	21230.5	0	5964.47	0	0.156508	0.772105	-0.171162	0.620838	-0.282972	0.61498	-0.000596853
P11021	Endoplasmic reticulum chaperone BiP OS=Homo sapiens (Human) OX=9606 GN=HSPA5 PE=1 SV=2	cell communication;cell death;cell differentiation;cell organization and biogenesis;metabolic process;regulation of biological process;response to stimulus;transport	cell surface;cytoplasm;endoplasmic reticulum;membrane;mitochondrion;nucleus;organelle lumen	catalytic activity;metal ion binding;nucleotide binding;protein binding	HSPA5	9	16161.9	19632.4	21574.4	22680.1	21455.2	26319.2	19432.2	24209.4	37867.5	18448.6	20202.4	26059.4	17554.6	24294.5	31375.8	15812.7	19573.7	31599.3	18489.2	21969.2	22650.8	17564.5	24523.4	26246.8	19781.4	23163.1	32302.6	13699.3	17252.4	24712.4	19985.4	24730.5	30737	11339.3	13649.7	16830.7	0.296427	0.112845	-0.332962	0.40237	-0.128482	0.754596	0.114767
P14625	Endoplasmin OS=Homo sapiens (Human) OX=9606 GN=HSP90B1 PE=1 SV=1	cell organization and biogenesis;metabolic process;regulation of biological process;response to stimulus;transport	cytosol;endoplasmic reticulum;extracellular;membrane;nucleus;organelle lumen	metal ion binding;nucleotide binding;protein binding;RNA binding	HSP90B1	12	8776.16	10964.6	13700.1	10751.3	12185.4	13670.7	12061.5	13119	14871.4	9882.19	11782.3	13603.4	9551.7	11462.5	12466	8139.39	10151.7	15099.3	10673.9	11152.7	13672.4	11030.8	12202.9	11894.5	11945.5	13139.8	14007.9	8277.72	6614.75	8528.96	11718.5	11630.6	12803.8	3063.88	3817.6	8008.79	0.130523	0.558306	-0.183516	0.303284	-0.0038814	0.98995	-0.0151521
Q08211	ATP-dependent RNA helicase A OS=Homo sapiens (Human) OX=9606 GN=DHX9 PE=1 SV=4	cell death;cell differentiation;cell organization and biogenesis;defense response;metabolic process;regulation of biological process;response to stimulus;transport	cytoplasm;cytoskeleton;cytosol;membrane;nucleus;ribosome	catalytic activity;DNA binding;metal ion binding;nucleotide binding;protein binding;RNA binding	DHX9	1	5564.95	6678.53	7413.54	8537.91	7527.8	8801.59	6475.02	7352.58	21321.3	5218.62	5930.09	16129.6	7340.42	7256.31	15151.4	6253.79	6186.93	23064.9	6719.44	11235.6	12148.4	5720.79	11986.8	9866.67	7818.69	7545.17	13462.9	3961.1	6666.12	4683.88	7222.41	6551.12	10493	999.445	4404.81	13082.6	0.339205	0.0588044	-0.365728	0.682654	0.255246	0.772194	-0.126607
P11142	Heat shock cognate 71 kDa protein OS=Homo sapiens (Human) OX=9606 GN=HSPA8 PE=1 SV=1	cell communication;cell organization and biogenesis;metabolic process;regulation of biological process;response to stimulus;transport	cytoplasm;cytosol;endosome;extracellular;membrane;nucleus;organelle lumen;spliceosomal complex	catalytic activity;nucleotide binding;protein binding;RNA binding	HSPA8	11	5895.21	5954.64	5930.93	7087.87	5861.54	6630.01	9061.9	8265.9	11169.7	7466.1	6221.01	9127.03	6090.41	7685.55	7154.87	6932.79	5737.83	8676	5288.19	6827.41	7002.34	6643.01	7268.21	6746.15	8943.97	7788.59	8932.63	5724.96	5340.59	8134.87	8558.68	7430.83	7384.68	7395.26	7900.77	7367	0.139018	0.169484	-0.320907	0.191867	0.028378	0.893672	0.11173
Q02952	A-kinase anchor protein 12 OS=Homo sapiens (Human) OX=9606 GN=AKAP12 PE=1 SV=4	regulation of biological process;response to stimulus;transport	cytoplasm;cytoskeleton;cytosol;membrane	protein binding	AKAP12	6	53588.2	51189.1	47071.8	50480.8	49875.4	55198.7	60290.2	65061.4	76350.1	50353.2	50581.1	55768.3	66416.4	67370.3	88201.1	26505.9	27554	58065	50887.4	48113	50010.9	55616.9	50240.2	50381	69210.3	65623.9	91596.7	46505	49837.4	70200.9	63799.8	59849.7	76685.2	24089.6	54658.6	87624.9	0.0347846	0.652196	-0.364194	0.0418421	-0.985373	0.0433825	0.0683245
P38646	Stress-70 protein, mitochondrial OS=Homo sapiens (Human) OX=9606 GN=HSPA9 PE=1 SV=2	cell differentiation;cell organization and biogenesis;metabolic process;regulation of biological process;response to stimulus	cytoplasm;mitochondrion;nucleus;organelle lumen	nucleotide binding;protein binding;RNA binding	HSPA9	5	6890.31	6368.53	6993.35	11490.5	6746.62	9550.33	11412	8156.24	9922.41	5656.07	5344.08	8414.45	8682.47	6788.88	9255.43	6568.37	5980.16	9901.91	9054.15	6804.53	8796.52	10301.1	6529.78	9203.83	10088	8046.13	11047.5	5051.36	3514.58	5584.2	11575	6989.3	9188.41	1183.04	2377.19	6984.75	0.456356	0.145159	-0.603118	0.0683675	-0.139331	0.623906	0.078545
P27816	Microtubule-associated protein 4 OS=Homo sapiens (Human) OX=9606 GN=MAP4 PE=1 SV=3	cell division;cell organization and biogenesis;cellular component movement;regulation of biological process	cytoplasm;cytoskeleton	protein binding;RNA binding;structural molecule activity	MAP4	3	30225	29756.3	36284.7	45838	37162	39029.6	34653.9	33426.9	43453.8	29036.3	26136.8	38405.6	34606.6	29363	37760	23703.6	19494.4	33721.1	35484.7	43773.1	41930.4	36150.7	45205.1	41387.7	39576.2	36683.8	39783.9	20874.4	30421	23899	32373.1	32517.9	34481.8	8199.74	12422	15076.4	0.342133	0.0635234	-0.25324	0.286077	-0.403326	0.165284	0.0183979
P11586	C-1-tetrahydrofolate synthase, cytoplasmic OS=Homo sapiens (Human) OX=9606 GN=MTHFD1 PE=1 SV=3	metabolic process	cytoplasm;cytosol;membrane;mitochondrion	catalytic activity;nucleotide binding;protein binding	MTHFD1	14	7521.63	6859.46	13958.1	9870.71	9330.3	15723.5	11571.5	10005.8	18326.2	9430.85	7093.24	16440.9	8882.17	5834	12161.9	9216.82	6981.3	14163.7	10338.8	9411.02	16675	9323.38	10188.5	14804.4	10823.4	8417.53	16362.1	7220.02	4774.35	7895.72	9626.57	8944.49	13717.1	1898.81	0	4295.3	0.301441	0.511791	-0.275582	0.575186	0.175826	0.699646	-0.0860237
P34932	Heat shock 70 kDa protein 4 OS=Homo sapiens (Human) OX=9606 GN=HSPA4 PE=1 SV=4	cell organization and biogenesis;response to stimulus;transport	cytoplasm;cytosol	nucleotide binding;protein binding	HSPA4	5	5583.29	4704.47	6892.44	8622.55	6081.03	7529.66	8741.36	6274.66	11170.5	6135.59	4552.12	8381.41	7050.12	5182.57	7443.29	5437.15	4273.43	8534.1	7921.8	6879.31	7764.24	8473.15	7119.61	8728	9074.91	5640.03	10005.3	4080.15	4145.75	4466.33	8697.09	5960.46	8393.18	0	3455.63	5368.81	0.371972	0.158335	-0.457585	0.257385	-0.10896	0.758656	0.10808
P22314	Ubiquitin-like modifier-activating enzyme 1 OS=Homo sapiens (Human) OX=9606 GN=UBA1 PE=1 SV=3	metabolic process;response to stimulus	cytoplasm;cytosol;membrane;mitochondrion;nucleus	catalytic activity;nucleotide binding;protein binding;RNA binding	UBA1	X	13332.9	11032.5	13415.4	17000.8	11287.5	14678.4	17781.4	12456	15724.4	14771.4	10068.5	12822.8	15644.4	10347.7	16752.5	12945.8	7776.8	13517.3	15583.4	11195.7	14737.5	15956.6	11944.2	14089.1	17699.6	12446	16777.7	10509.4	7882.83	11783	16599.3	11239.8	16760.9	619.811	5890.55	8167.47	0.185558	0.399179	-0.287298	0.251453	-0.320064	0.351479	0.0163547
Q14008	Cytoskeleton-associated protein 5 OS=Homo sapiens (Human) OX=9606 GN=CKAP5 PE=1 SV=3	cell division;cell organization and biogenesis;regulation of biological process;transport	chromosome;cytoplasm;cytoskeleton;cytosol;membrane	protein binding	CKAP5	11	7441.36	6853.54	8951.13	9424.94	7615.4	9509.68	9160.17	8264.39	11462.1	7244.42	6450.77	8710.34	6638.07	7105.73	10060.7	6479.62	6960.46	10926.1	7562.69	8414.68	9643.54	8383.56	8357.21	8621.22	8900.94	8071.72	10593.2	5246.14	6164.01	6174.24	7997.56	8723.91	9555.28	1840.22	6108.29	4694.08	0.191728	0.278286	-0.36655	0.135965	0.0336472	0.920849	-0.0146539
P06733	Alpha-enolase OS=Homo sapiens (Human) OX=9606 GN=ENO1 PE=1 SV=2	metabolic process;regulation of biological process;response to stimulus	cell surface;cytoplasm;cytosol;membrane;nucleus	catalytic activity;DNA binding;metal ion binding;protein binding;RNA binding	ENO1	1	11674.6	13818.8	19193.6	17056	14714	18204.3	16427.7	18141.2	27998.6	13612.5	14519.6	20242.5	13632.6	13043.7	20004.4	14978.8	12068.3	25532.9	14635.8	15953.7	18666.5	14795.6	17160.1	19070.1	17560.7	16962.5	24070	14036.1	12694.1	22400.2	14989.6	14390.4	21979	16109.3	15266.7	33226.5	0.16133	0.513474	-0.371162	0.318954	0.171685	0.694616	0.0509283
P68371	Tubulin beta-4B chain OS=Homo sapiens (Human) OX=9606 GN=TUBB4B PE=1 SV=1	cell organization and biogenesis;cellular component movement;defense response;regulation of biological process;response to stimulus;transport	cytoplasm;cytoskeleton;cytosol;extracellular;nucleus;organelle lumen	catalytic activity;nucleotide binding;protein binding;RNA binding;structural molecule activity	TUBB4B	9	1096.07	1675.13	1525.68	1248.3	1797.29	4476.28	1397.72	1601.49	4299.65	880.953	1388.07	3372.36	1183.47	1866.66	2080.08	1615.38	1399.95	3763.35	1045.32	1785.69	2244.28	1705.99	1896.64	2910.45	1892.55	1465.37	3585.19	846.515	1502.24	675.002	932.588	1802.4	2965.5	250.351	1169.99	1416.8	0.807803	0.348067	-0.371621	0.670446	0.401988	0.530627	0.359847
Q7KZF4	Staphylococcal nuclease domain-containing protein 1 OS=Homo sapiens (Human) OX=9606 GN=SND1 PE=1 SV=1	cell differentiation;metabolic process;regulation of biological process	cytoplasm;cytosol;membrane;mitochondrion;nucleus	catalytic activity;protein binding;RNA binding	SND1	7	19562	20333.6	19565.3	21747.7	20436.1	23852.6	20565.9	21059	19787.9	13667.7	15081.3	19393.2	17914.9	19579.3	22424	16339.9	15167.1	23025	17530	19755.6	16818.7	18884.7	22147	18282	22801.2	22892.3	20184.5	13110.3	10711.1	13760.7	23166.3	20971.7	25093.6	3387.51	8574.58	16433	0.151319	0.0998875	-0.351239	0.0659456	-0.13589	0.553434	0.132625
O00410	Importin-5 OS=Homo sapiens (Human) OX=9606 GN=IPO5 PE=1 SV=4	regulation of biological process;response to stimulus;transport	cytoplasm;membrane;nucleus	enzyme regulator activity;protein binding;RNA binding;transporter activity	IPO5	13	3137.97	4532.7	3961.03	10057.6	6030	4827.23	7508.49	7823.24	7324.87	4666.56	6009.77	5603.16	7227.79	6219.24	5712.96	6747.35	5312.57	6143.06	6614.36	6177.36	4721.23	6929.73	6067.87	6428.95	8851.22	6784.15	9088.1	2144.06	5417.75	8352.95	6698.74	6695.16	6209.01	2727.64	4448.63	4116.93	0.846466	0.13093	-0.476875	0.00738691	-0.073922	0.628235	0.149608
P05023	Sodium/potassium-transporting ATPase subunit alpha-1 OS=Homo sapiens (Human) OX=9606 GN=ATP1A1 PE=1 SV=1	cell communication;cellular homeostasis;metabolic process;regulation of biological process;response to stimulus;transport	endoplasmic reticulum;endosome;Golgi;membrane	catalytic activity;metal ion binding;nucleotide binding;protein binding;transporter activity	ATP1A1	1	20682.4	22160.9	21144.5	27714	22126.8	24381.2	28098.3	25067.5	30350.8	20652.7	20794.5	24125.5	21822.9	23115.3	22955.2	17033.9	15497.3	24833.9	22722.9	24285.4	24868.8	25589.1	25885.8	23708.2	27238.4	25073.2	27095.5	17489.1	14427.6	15910.3	24987.6	23948.1	22365.3	1834.26	6693.37	10813.8	0.214055	0.112221	-0.348969	0.0348751	-0.243099	0.295539	0.0648754
P78371	T-complex protein 1 subunit beta OS=Homo sapiens (Human) OX=9606 GN=CCT2 PE=1 SV=4	cell organization and biogenesis;metabolic process;regulation of biological process;transport	cytoplasm;cytosol;extracellular;organelle lumen	nucleotide binding;protein binding	CCT2	12	8606.89	8218.9	8781.83	10088.4	8831.22	10318.5	10704.7	11634.2	14422.9	8412.72	6206.51	10661.5	8059.89	7361.91	8782.09	5989.42	7270.86	7534.68	9483	12762.5	9264.91	9237.81	13515.6	7748.21	11307.7	9424.98	13476.5	5609.69	10487.9	3876.13	9308.58	8648.57	7655.38	0	3355.31	2843.9	0.191275	0.0694248	-0.540168	0.0879878	-0.219005	0.145209	-0.0469441
P50990	T-complex protein 1 subunit theta OS=Homo sapiens (Human) OX=9606 GN=CCT8 PE=1 SV=4	cell organization and biogenesis;metabolic process;regulation of biological process;transport	cytoplasm;cytoskeleton;cytosol;extracellular;organelle lumen	catalytic activity;nucleotide binding;protein binding	CCT8	21	4442.26	8689.64	10597.6	6079.48	10286.6	12945	5946.78	11823.3	18454.6	5618.38	10306.6	14067.7	5465.61	8679.68	11278.2	7274.06	10595.9	14894.3	6093.04	10581.7	12596.2	5850.44	11563.4	13793.8	6310.89	10925.5	15171.5	4847.05	7759.91	9580.3	6457.91	9799.93	12486.8	3586.18	4092.57	4493.02	0.304765	0.529033	-0.272369	0.658739	0.365964	0.427446	0.0924248
Q00341	Vigilin OS=Homo sapiens (Human) OX=9606 GN=HDLBP PE=1 SV=2	metabolic process;transport	cytoplasm;cytosol;membrane;nucleus	protein binding;RNA binding	HDLBP	2	15584	18699.8	23578.4	20490.3	22190.4	26690.4	16945.6	21711	31719.3	11234.3	16027.2	21704.9	16149.6	20087	24266	9001.88	11343.6	17877.7	19274.2	24144	26959.6	17997.6	23978.5	26997.8	20725.9	23304.4	29792.1	8996.63	16409.5	17869.3	18810.7	20133.8	25526.5	0	4116.31	8726.96	0.261712	0.266337	-0.523289	0.249518	-0.66255	0.104028	-0.02907
P35221	Catenin alpha-1 OS=Homo sapiens (Human) OX=9606 GN=CTNNA1 PE=1 SV=1	cell organization and biogenesis;regulation of biological process;response to stimulus	cytoplasm;cytoskeleton;cytosol;Golgi;membrane	protein binding;RNA binding;structural molecule activity	CTNNA1	5	25408.7	23686.2	26764.5	30833.3	26730.6	29933.4	26970	27916.4	37480.7	23219.8	23431	30047.8	26263.9	25377.9	26366.8	16295.8	15791	20830.8	31154.8	28936.8	35403.5	29886.5	30669.4	31304.8	32022.9	31756.3	33983.5	21762.9	23475.2	25487.2	27353.1	25172	25654.4	8561.98	13431.7	14794.1	0.20591	0.0643795	-0.268177	0.265366	-0.559883	0.00687662	-0.0559805
P07437	Tubulin beta chain OS=Homo sapiens (Human) OX=9606 GN=TUBB PE=1 SV=2	cell division;cell organization and biogenesis;cellular component movement;defense response;regulation of biological process;response to stimulus;transport	cytoplasm;cytoskeleton;extracellular;membrane;nucleus;organelle lumen	catalytic activity;nucleotide binding;protein binding;structural molecule activity	TUBB	6; CHR_HSCHR6_MHC_MANN_CTG1; CHR_HSCHR6_MHC_COX_CTG1; CHR_HSCHR6_MHC_APD_CTG1; CHR_HSCHR6_MHC_DBB_CTG1; CHR_HSCHR6_MHC_MCF_CTG1; CHR_HSCHR6_MHC_QBL_CTG1; CHR_HSCHR6_MHC_SSTO_CTG1	3071.56	2931.43	2710.9	4717	3150.85	3554.64	2129.51	2601.61	4574.93	1507.08	2806.02	3850.69	3228.63	3190.97	4134.03	1001.32	3411.75	4362.53	4182.54	3480.34	3963.52	3551.76	3560.59	3969.65	2664.02	2769.78	3698.01	0	3163.98	2614.73	1601.41	3180.38	4400.61	0	2701.07	4100.1	0.39049	0.13376	-0.18893	0.725377	-0.266171	0.601509	-0.0691839
Q9P2J5	Leucine--tRNA ligase, cytoplasmic OS=Homo sapiens (Human) OX=9606 GN=LARS1 PE=1 SV=2	cell communication;cell organization and biogenesis;metabolic process;regulation of biological process;response to stimulus;transport	cytoplasm;cytosol;endoplasmic reticulum;vacuole	catalytic activity;enzyme regulator activity;nucleotide binding;protein binding	LARS	5	4673.63	6587.49	5224.92	7307.77	7364.18	6497.35	6500.18	7424.49	9303.99	5572.77	5810.39	6606.24	6928.32	6323.78	7043.51	6879.13	4575.17	7345.59	5557.54	8355.28	6225.56	6363.23	7806.94	6354.5	6750.5	7965.45	8060.94	3501.09	3941.7	5987.85	7018.53	6852.01	7492.22	2080.01	630.528	8087.54	0.360728	0.0695153	-0.368759	0.118826	-0.110443	0.603269	0.0274123
P29401	Transketolase OS=Homo sapiens (Human) OX=9606 GN=TKT PE=1 SV=3	metabolic process;regulation of biological process	cytosol	catalytic activity;metal ion binding;protein binding	TKT	3	5072.92	3791.25	6407.26	5791.31	3667.57	7496.6	6402.55	4677.72	7260.38	5821.82	4654.87	6968.68	5146.97	4837.55	7845.89	5209.66	4275.89	7633.93	5470.24	4797.97	6534.12	5504.77	5933.74	5546.78	6191.05	4373.45	6684.35	3943.82	2407.61	4188.25	6350.65	3807.61	6333.81	1771.94	1924.23	2887.46	0.150916	0.696906	-0.0722009	0.782621	-0.0587012	0.872317	0.0156243
P26038	Moesin OS=Homo sapiens (Human) OX=9606 GN=MSN PE=1 SV=3	cell differentiation;cell organization and biogenesis;cell proliferation;cellular component movement;regulation of biological process;response to stimulus	cell surface;cytoplasm;cytoskeleton;cytosol;membrane;nucleus	protein binding;RNA binding;structural molecule activity	MSN	X	17351.2	20005.2	13499.4	16488.9	22658.1	18039	19487.2	21397.8	18169.2	17129.4	15470.1	14272.1	18073.2	20603.3	16947.3	12998.9	11577.4	13509.6	19844.1	23155.1	18158.5	18043.4	24671.2	19343.6	17610.7	19927.8	16830.9	9228.2	10624.7	10681.9	16638.4	19511.1	16930.7	3794.61	3967.46	3308.92	0.16925	0.469811	-0.333327	0.0314822	-0.546443	0.00884812	0.0210867
P33176	Kinesin-1 heavy chain OS=Homo sapiens (Human) OX=9606 GN=KIF5B PE=1 SV=1	cell differentiation;cell organization and biogenesis;cellular component movement;metabolic process;regulation of biological process;transport	cytoplasm;cytoskeleton;cytosol;membrane	catalytic activity;motor activity;nucleotide binding;protein binding	KIF5B	10	7425.15	7807.59	7105.38	11659.7	8997.63	9247.88	9238.51	10596	13692.3	8259.6	7595.47	9127.41	9192.01	8086.64	9496.96	7589.49	6867.35	10201.5	8620.22	11633	10317.9	9150.62	11744.7	9992.62	10689.7	10097	14894.8	4822.58	7626.51	6657.94	10099.9	9632.6	9475.16	1138.22	3570.25	9346.64	0.42089	0.0445438	-0.424395	0.109923	-0.118843	0.555921	0.014876
Q9BQE3	Tubulin alpha-1C chain OS=Homo sapiens (Human) OX=9606 GN=TUBA1C PE=1 SV=1	cell division;cell organization and biogenesis;transport	cytoplasm;cytoskeleton;nucleus	catalytic activity;nucleotide binding;protein binding;structural molecule activity	TUBA1C	12	41.8419	371.749	630.055	131.554	223.183	647.365	117.281	313.704	763.913	289.086	285.1	715.678	387.013	293.03	421.626	317.499	289.43	628.103	467.509	362.023	400.364	272.756	333.575	434.836	310.998	311.233	481.561	247.888	405.618	376.631	258.652	278.489	602.05	195.274	331.44	442.587	-0.0586031	0.955429	0.110331	0.900959	0.164858	0.719031	-0.240336
P22102	Trifunctional purine biosynthetic protein adenosine-3 OS=Homo sapiens (Human) OX=9606 GN=GART PE=1 SV=1	metabolic process;response to stimulus	cytoplasm;cytosol	catalytic activity;metal ion binding;nucleotide binding	GART	21	5371.53	5199.82	6739.27	7022.45	6288.12	6734.33	7039.84	6517.07	11674.5	6445.52	6245.77	7695.89	7065.28	6099.08	7706.95	6392.73	5523.73	9717.63	6893.21	6200.56	7036.1	5904.53	6849.05	7006.37	7675.54	6894.05	10052.7	4468.36	5118.4	7504.47	7432.58	6856.49	7866.31	2860.25	2411.67	2552.35	0.211578	0.161736	-0.30756	0.396134	0.0517853	0.86087	-0.0267583
P00558	Phosphoglycerate kinase 1 OS=Homo sapiens (Human) OX=9606 GN=PGK1 PE=1 SV=3	cell differentiation;metabolic process;regulation of biological process;response to stimulus	cytoplasm;cytosol;membrane	catalytic activity;nucleotide binding;protein binding	PGK1	X	13666.9	8344.95	11629.6	8038.57	6782.81	12852.7	9889.16	8425.23	16589.1	12841.3	8018	14153.3	10015.6	7201.95	14122.1	7454.13	6028.14	15201.8	11130.7	7938.83	14038.8	12764.1	7637.97	11401.1	9821.5	10241	13185.6	9765.26	5552.57	9310.8	12631.4	7263.85	12068.8	3813.88	4870.49	8362.06	-0.281701	0.456174	0.00450417	0.991282	-0.127737	0.812134	-0.0580201
Q5VYK3	Proteasome adapter and scaffold protein ECM29 OS=Homo sapiens (Human) OX=9606 GN=ECPAS PE=1 SV=2	cell organization and biogenesis;metabolic process	cytoplasm;cytoskeleton;endoplasmic reticulum;endosome;membrane;nucleus;proteasome	protein binding;structural molecule activity	KIAA0368	9	5147.1	6304.63	7987.68	9781.11	7624.57	8965.94	7204.08	8078.09	11436.7	6661.82	7831.83	9939.03	5733.08	6705.42	8691.2	5915.15	5191.51	9625.47	7111.08	8108.93	9836.51	6335.15	8644.43	9178.76	7745.96	8179.29	9649.61	5070.51	8274.14	8283.43	6978.91	6820.87	8363.67	331.875	4087.53	5749.35	0.440001	0.0897768	-0.129047	0.660155	-0.0274048	0.938955	-0.052665
P20700	Lamin-B1 OS=Homo sapiens (Human) OX=9606 GN=LMNB1 PE=1 SV=2	regulation of biological process;response to stimulus	membrane;nucleus	catalytic activity;motor activity;protein binding;structural molecule activity	LMNB1	5	2844.9	6047.58	7505.5	7842.08	7287.11	6852.62	7708	8046.07	7014.88	6310.52	5788.55	7195.46	7399.44	6006.2	3966.09	9041.87	7137.8	3111.32	5862.06	10761.6	7985.06	4773.39	10717.7	7954.01	5874.15	7482.63	7396.84	2275.87	6554.25	6773.36	6063.38	6931.98	4829.11	0	3742.34	1527.23	0.422792	0.256134	-0.238876	0.0859037	0.151186	0.766468	-0.0698843
O75533	Splicing factor 3B subunit 1 OS=Homo sapiens (Human) OX=9606 GN=SF3B1 PE=1 SV=3	cell organization and biogenesis;metabolic process;regulation of biological process;response to stimulus	nucleus;spliceosomal complex	DNA binding;protein binding;receptor activity;RNA binding;signal transducer activity	SF3B1	2	4826.78	7459.16	8945.49	8813.56	8358.55	8765.83	8898.29	9190.61	11384.8	7146.33	6309.38	10145.5	5244.59	7365.33	8608.1	4751.24	4783.3	8362.3	6416.28	8332.75	9516.36	6746.06	10657.6	8933.5	7910.98	9809.45	9814.78	4400.59	5749.5	6669.13	7097.15	8617.61	8418.07	423.431	2298.57	6641.27	0.288862	0.265472	-0.320572	0.235763	-0.245585	0.514366	0.1182
O15020	Spectrin beta chain, non-erythrocytic 2 OS=Homo sapiens (Human) OX=9606 GN=SPTBN2 PE=1 SV=3	cell organization and biogenesis;cellular component movement;metabolic process;regulation of biological process;response to stimulus;transport	cytoplasm;cytoskeleton;cytosol;membrane	protein binding;structural molecule activity	SPTBN2	11	2537.53	3482.44	4398.9	4163.8	3917.41	5000.25	4210.02	5138.53	9543.77	3497.6	5079.38	7691.68	3608.46	3741.56	5199.88	3481.89	6185.35	6891.49	3146.87	5077.59	6593.01	3082.37	6318.99	5115.45	3622.92	3703.7	6170.62	1364.18	3395.91	3488.77	3407.38	3965.27	5274.25	460.143	6417.2	4810.88	0.328325	0.23131	-0.215704	0.691599	0.399916	0.312532	-0.0295754
P26640	Valine--tRNA ligase OS=Homo sapiens (Human) OX=9606 GN=VARS1 PE=1 SV=4	metabolic process;regulation of biological process	cytoplasm;cytosol;mitochondrion	catalytic activity;nucleotide binding;protein binding	VARS; VARS2	6; CHR_HSCHR6_MHC_DBB_CTG1; CHR_HSCHR6_MHC_COX_CTG1	10107	12489.2	10846.6	11776.7	14514	13751.6	11060.8	14329.8	15364.9	11282.8	10235.8	15141.8	9190.38	11547.7	11161.2	9992.09	8381.62	17418.9	10472.1	12853.8	12579.9	10962.5	13619.5	12697.5	11753.4	12901.9	14100.9	8519.59	9487.69	13235.6	11102.2	12352.4	11157	5246.18	4163.04	11616.2	0.259829	0.110721	-0.152774	0.527842	0.166139	0.675324	0.0541628
P09874	Poly [ADP-ribose] polymerase 1 OS=Homo sapiens (Human) OX=9606 GN=PARP1 PE=1 SV=4	cell death;cell differentiation;cell organization and biogenesis;metabolic process;regulation of biological process;response to stimulus	membrane;mitochondrion;nucleus	catalytic activity;DNA binding;metal ion binding;nucleotide binding;protein binding;RNA binding	PARP1	1	5995.53	2936.4	3996.52	11648.2	3174.4	4282.94	8395.52	3646.8	5925.73	4607.03	2620.35	4524.8	10111.7	2880.3	3519.14	8550.66	3394.13	4512.46	9868.18	3007.05	4940.53	7287.37	2966.65	3527.73	9984.05	3762.16	3839.44	3607.34	1242.77	1941.09	10182.9	3619.22	3811.52	0	0	0	0.563445	0.503811	-0.612505	0.243756	-0.0047173	0.995174	-0.370394
P26639	Threonine--tRNA ligase 1, cytoplasmic OS=Homo sapiens (Human) OX=9606 GN=TARS1 PE=1 SV=3	metabolic process	cytoplasm;cytoskeleton;cytosol	catalytic activity;nucleotide binding;protein binding;RNA binding	TARS	5	5117.38	4294.01	7881.44	9283.18	6403.98	11122.5	7942.3	5985.32	12751.5	7309.63	4781.77	10035	7523.9	5699.29	10407.2	10565.5	7251.88	13576.7	7255.31	7661.88	9057.56	6812.69	8078.25	10947.1	8079.54	5157.79	11922	7238.75	5158.36	7371.15	8182.09	6067.64	11164.8	7632.34	5393.96	7430.19	0.632578	0.144089	-0.269943	0.57926	0.409852	0.320402	0.107983
P13010	X-ray repair cross-complementing protein 5 OS=Homo sapiens (Human) OX=9606 GN=XRCC5 PE=1 SV=3	cell differentiation;cell organization and biogenesis;cell proliferation;defense response;metabolic process;regulation of biological process;response to stimulus;transport	chromosome;cytoplasm;cytosol;extracellular;membrane;nucleus;organelle lumen	catalytic activity;DNA binding;enzyme regulator activity;nucleotide binding;protein binding;RNA binding	XRCC5	2	9048.31	8369.48	9673.32	9363.05	7803.96	7358.96	9327.87	9348.11	9623.63	8169.73	7650.58	9848.98	9364.11	7525.18	8709.14	8553.87	8119.07	7218.23	9685.45	8897.46	7862.46	9079.62	8416.51	8120.15	10149.7	9279.56	9016.2	4499.97	4548.36	7577.41	9444.63	9357.75	7305.25	3518.83	3836.82	2965.98	-0.143509	0.297669	-0.140739	0.260935	-0.0995779	0.441334	-0.0459541
P41252	Isoleucine--tRNA ligase, cytoplasmic OS=Homo sapiens (Human) OX=9606 GN=IARS1 PE=1 SV=2	cell differentiation;metabolic process;regulation of biological process	cytoplasm;cytosol;membrane	catalytic activity;nucleotide binding;protein binding;RNA binding	IARS	9	3594.11	4674.63	5119.09	6094.29	5372.57	5779.33	5535	6335.19	10571.5	4399.23	4209.51	7018.07	5304.81	4028.81	5699.11	3854.86	3359.62	6059.26	4896.4	6291.08	6448.48	4161.75	6633.04	5894.99	5249.83	5971.19	7788.94	2730.16	3028.8	3688.53	6179.9	4985.24	5138.89	4690.86	2340.09	4334.76	0.365356	0.0613877	-0.522155	0.276969	-0.179533	0.578467	-0.0795537
P46013	Proliferation marker protein Ki-67 OS=Homo sapiens (Human) OX=9606 GN=MKI67 PE=1 SV=2	cell proliferation;metabolic process;regulation of biological process;response to stimulus	chromosome;cytoplasm;membrane;nucleus	DNA binding;nucleotide binding;protein binding;RNA binding	MKI67	10	5595.57	6240.32	7960.64	7074.54	7046.59	10741.6	5309.91	6237.25	14234.2	4378.88	4713.09	10780.8	4072.9	4394.57	7675.53	4395.94	4729.41	11054.3	6761.62	8125.04	11699.5	6788.99	8331.7	12701.8	6261.5	5913.64	12914.3	3866.42	6011.19	7991.05	5366.57	5123.54	8356.23	1658.2	4503.6	6783.97	0.328739	0.29881	-0.375537	0.605136	0.321994	0.612482	0.0655793
Q13200	26S proteasome non-ATPase regulatory subunit 2 OS=Homo sapiens (Human) OX=9606 GN=PSMD2 PE=1 SV=3	metabolic process;regulation of biological process;response to stimulus;transport	cytoplasm;cytosol;extracellular;membrane;nucleus;organelle lumen;proteasome	catalytic activity;enzyme regulator activity;nucleotide binding;protein binding	PSMD2	3	20268.9	22475.1	23823.5	25004	24201	31262.4	19981.1	21109.2	33142.8	12898.6	12449.8	23031.8	17036.7	18011.2	24038.3	11141.5	9508.54	18593.5	24748.6	25951.8	30456.1	23159.9	27118.1	32353.5	23808.6	19409.4	35703.2	8970.74	12498.1	18199.2	17110.2	16811	23497.5	341.876	5764.13	9360.29	0.273585	0.13284	-0.617649	0.188828	-0.590363	0.136026	0.0259842
P60709	Actin, cytoplasmic 1 OS=Homo sapiens (Human) OX=9606 GN=ACTB PE=1 SV=1	cell organization and biogenesis;cellular component movement;metabolic process;regulation of biological process;response to stimulus	cytoplasm;cytoskeleton;cytosol;membrane;nucleus	DNA binding;nucleotide binding;protein binding;structural molecule activity	ACTB	7	5910.56	6027.62	6102.88	7938.23	6386.2	9420.58	7254.55	8277.96	14186.5	6376.59	6709.93	8346.31	9113.37	8237.32	12817	8425.88	6468.94	12561.6	6052.63	7126.34	8319.2	6344.68	6626.01	7558.54	8361.22	7878.04	9398.17	4895.09	6487.56	5863.08	6435.01	7715.9	10987.4	8932.96	8826.89	11089.5	0.396341	0.096243	-0.471565	0.28589	-0.135857	0.71198	-0.066534
P17987	T-complex protein 1 subunit alpha OS=Homo sapiens (Human) OX=9606 GN=TCP1 PE=1 SV=1	cell organization and biogenesis;metabolic process;regulation of biological process;response to stimulus;transport	cytoplasm;cytoskeleton;cytosol;Golgi	nucleotide binding;protein binding;RNA binding	TCP1	6	3491.62	2513.57	4439.11	4836.59	3454.31	5373.87	4345.89	3450.21	8710.43	3928.43	2438.15	6289.55	3619.12	2653.52	5564.04	3677.24	3283.12	8085.11	4180.3	5351.64	5645.13	3626.21	5511.9	4410.4	3581.44	3113.18	5240.56	2519.24	2479.59	2108.01	3487.91	3373.82	4789.83	1124.65	2062.26	5395.54	0.387747	0.24947	-0.3832	0.551055	0.346064	0.576423	-0.163758
P49588	Alanine--tRNA ligase, cytoplasmic OS=Homo sapiens (Human) OX=9606 GN=AARS1 PE=1 SV=2	metabolic process;regulation of biological process	cytoplasm;cytosol;membrane;mitochondrion	catalytic activity;metal ion binding;nucleotide binding;RNA binding	AARS	16	5423.36	5444	7069.65	6518.79	5751.31	8187.51	8166.4	7091.44	14730	6954.15	5197.68	10487.3	7379.35	6267.71	9914.28	6051.51	6089.63	11433.9	5774.36	6790.83	8159.49	6605.99	6661.75	8441.93	8656.97	7701.74	13018.9	3305.05	4914.17	6581.65	7090.61	6641.32	10601.4	1413.9	4970.96	10274.8	0.189699	0.404583	-0.405556	0.438425	0.00083703	0.998363	0.0669884
Q04637	Eukaryotic translation initiation factor 4 gamma 1 OS=Homo sapiens (Human) OX=9606 GN=EIF4G1 PE=1 SV=4	cell organization and biogenesis;defense response;metabolic process;regulation of biological process;response to stimulus	cytoplasm;cytosol;membrane;nucleus	nucleotide binding;protein binding;RNA binding;structural molecule activity	EIF4G1	3	7661.78	8787.14	12548.7	10525.4	10931.9	13005.2	11065.3	11390.2	24457.5	8760.41	8310.4	17648.3	9160.18	8885.98	11217.2	8656.93	7708.34	14649.7	9985.16	11317.5	16403.8	10022.5	11314.9	14249.6	11377	11314.4	15068	6242.24	9506.06	7551.91	9588.4	10728.5	13906.3	2238.39	6676.47	5834.22	0.249088	0.335445	-0.434253	0.490279	0.0838678	0.811657	-0.0834625
P08133	Annexin A6 OS=Homo sapiens (Human) OX=9606 GN=ANXA6 PE=1 SV=3	cell organization and biogenesis;cellular homeostasis;regulation of biological process;response to stimulus;transport	cytoplasm;membrane;mitochondrion	metal ion binding;nucleotide binding;protein binding;transporter activity	ANXA6	5	6277.45	7237.52	9907.42	11336.8	8205.3	9463.69	8118.84	8045.58	18341.3	6797.59	8389.7	14259.1	6949.62	7501.13	7616.88	6841.89	9759.52	12809	8089.88	9483.14	13193.3	8520.45	10134.1	10936.7	9774.53	9554.91	10991.8	4259.66	8073.67	7141.52	8850.35	8052.72	9824.75	0	4455.13	5754.99	0.308455	0.259215	-0.228746	0.702184	0.414394	0.231142	-0.0561789
P24821	Tenascin OS=Homo sapiens (Human) OX=9606 GN=TNC PE=1 SV=3	cell communication;cell differentiation;cell organization and biogenesis;metabolic process;regulation of biological process;response to stimulus	extracellular;membrane;organelle lumen	protein binding	TNC	9	71201.5	66366.3	61489.1	66806	76178	67546.4	67106.3	68596.4	48722.6	52513.7	55689.1	43700.6	62234.9	73112.7	60978.2	21360.6	21569.4	30472.9	79571.5	85951.9	77072.6	71683.7	90115.4	79848.7	69105.3	73526.7	58371.3	46053.4	49432.7	51832	53494.7	57235.5	54239.9	22826.4	28663.1	24602.3	0.0808468	0.405003	-0.279882	0.213146	-1.41934	0.00110514	-0.0056504
P04406	Glyceraldehyde-3-phosphate dehydrogenase OS=Homo sapiens (Human) OX=9606 GN=GAPDH PE=1 SV=3	cell death;cell organization and biogenesis;defense response;metabolic process;regulation of biological process;response to stimulus	cytoplasm;cytoskeleton;cytosol;membrane;nucleus	catalytic activity;enzyme regulator activity;nucleotide binding;protein binding	GAPDH	12	15363.3	15265.1	19086.8	21182.5	18242.2	22375.2	19374.7	18264	31907	19336.1	14479.3	26292	14325.2	15020.2	21764.7	15394.7	13426.1	24933.7	22001.4	21569.9	23078.7	19274.2	23283.1	20455.3	20278.1	20227	28086	10555.3	14900.6	19930.2	20980.5	16843	23033	8664.2	11870.4	15729.5	0.313916	0.0837294	-0.210417	0.601575	0.072779	0.846627	-0.0809654
P0DMV9	Heat shock 70 kDa protein 1B OS=Homo sapiens (Human) OX=9606 GN=HSPA1B PE=1 SV=1	cell organization and biogenesis;metabolic process;regulation of biological process;response to stimulus;transport	cytoplasm;cytoskeleton;cytosol;endoplasmic reticulum;extracellular;mitochondrion;nucleus	catalytic activity;nucleotide binding;protein binding;receptor activity;RNA binding	HSPA1B; HSPA1A	6; CHR_HSCHR6_MHC_APD_CTG1; CHR_HSCHR6_MHC_DBB_CTG1; CHR_HSCHR6_MHC_QBL_CTG1; CHR_HSCHR6_MHC_COX_CTG1	3760.07	6446.25	4980.56	8815.56	4672.87	6925.47	3212.15	4113.35	5249.08	2594.05	4529.67	5473.54	7101.83	10450.2	9479.63	7382.2	6675.09	7498.98	3617.51	5902.93	5632.35	4812.57	7594.87	3906.64	5455.81	5603.77	7610.84	2049.07	4125.02	4437.14	7064.44	8579.46	9210.13	2436.89	10638.6	8769.92	0.426725	0.289187	0.0025994	0.994508	-0.326541	0.150304	0.106533
Q13885	Tubulin beta-2A chain OS=Homo sapiens (Human) OX=9606 GN=TUBB2A PE=1 SV=1	cell organization and biogenesis	cytoplasm;cytoskeleton;nucleus	catalytic activity;nucleotide binding;protein binding;structural molecule activity	TUBB2A	6	1469.1	1455.6	1596.9	2009.34	1429.88	1918.29	1841.93	1599.62	2073.88	1426.81	1044.65	1987.66	1713.2	1190.54	1725.79	936.725	754.329	1840.01	1649.15	1588.53	1853.14	1460.44	1547.08	1414.94	1823.18	1422.79	1458.33	867.16	1138.69	607.348	1352.3	1168.27	1219.53	440.16	1056.25	2959.3	0.244727	0.207405	-0.306712	0.314212	-0.390761	0.388882	-0.203046
Q15393	Splicing factor 3B subunit 3 OS=Homo sapiens (Human) OX=9606 GN=SF3B3 PE=1 SV=4	cell organization and biogenesis;metabolic process;regulation of biological process	nucleus;spliceosomal complex	protein binding;RNA binding	SF3B3	16	6949.72	4819.54	7055.66	8804.28	5170.18	8964.49	8928.2	6137.39	13816.4	7809.23	4997.3	10375.2	7143.81	5060.51	7843.56	7198.76	4857.48	9259.67	7336.43	6253.16	8099.44	7677.43	6740.17	10376.1	8367.14	5733.81	13398.1	4819.45	3931.32	8170.66	8479.72	5305.11	9135.14	1179.91	3908.73	2818.21	0.285156	0.394018	-0.317182	0.524621	0.088481	0.794965	0.193008
P52272	Heterogeneous nuclear ribonucleoprotein M OS=Homo sapiens (Human) OX=9606 GN=HNRNPM PE=1 SV=3	metabolic process;regulation of biological process;response to stimulus	membrane;nucleus;spliceosomal complex	protein binding;RNA binding	HNRNPM	19	4619.45	6615.67	4666.81	9987.07	8817.2	5927.49	8390.05	9167.23	12361.1	8116.65	6132.92	7705.62	7083.27	6968.37	6522.85	11072.3	5462.73	8596.55	8454.73	10703.5	7746.69	7468.32	12319	6592.34	8232.04	9115.17	9514.42	4717.5	4349.43	5405.89	6853.24	6908.18	8208.3	4956.14	1284.42	5068.46	0.637164	0.0988606	-0.446471	0.122126	0.288645	0.404664	-0.0284461
P68366	Tubulin alpha-4A chain OS=Homo sapiens (Human) OX=9606 GN=TUBA4A PE=1 SV=1	cell organization and biogenesis;regulation of biological process;transport	cytoplasm;cytoskeleton;cytosol;extracellular	catalytic activity;nucleotide binding;protein binding;structural molecule activity	TUBA4A	2	1125.33	1305.56	1757.85	1784.54	1223.21	1801.86	1962.11	2286.1	1682.23	1560.38	1695.8	1672.2	1450.91	1637.77	2041.39	978.99	2063.65	2103.31	2256.43	1712.84	1362.44	2118.49	1604.51	1019.43	2352.92	1975.02	1852.11	0	606.581	700.178	1601.09	1854.42	1478.96	904.621	838.015	1298.36	0.199405	0.482196	-0.267026	0.136115	0.00445669	0.990262	-0.168973
P06576	ATP synthase subunit beta, mitochondrial OS=Homo sapiens (Human) OX=9606 GN=ATP5F1B PE=1 SV=3	cell differentiation;cell organization and biogenesis;cellular homeostasis;metabolic process;regulation of biological process;transport	cell surface;membrane;mitochondrion;nucleus;organelle lumen	catalytic activity;nucleotide binding;protein binding;transporter activity	ATP5B	12	6707.5	8121.76	8268.3	11624.3	11520.5	8999.28	9837.89	12072	14502	7605.07	8758.36	10956.9	10059.1	7662.9	11480.4	7775.79	8885.12	12094.9	8879.59	12106.6	10126.6	8656.4	13015.4	8464.08	9275.05	9870.4	10812.6	4341.99	9816.55	5361.68	9667.54	9428.62	11967.4	3729.25	2737.37	8405.46	0.476813	0.0384172	-0.414434	0.143303	-0.0222323	0.934747	-0.046025
P25705	ATP synthase subunit alpha, mitochondrial OS=Homo sapiens (Human) OX=9606 GN=ATP5F1A PE=1 SV=1	cell organization and biogenesis;metabolic process;regulation of biological process;transport	membrane;mitochondrion;organelle lumen	catalytic activity;nucleotide binding;protein binding;RNA binding;transporter activity	ATP5A1	18	5816.86	5102.62	6146.47	7403.78	6369.22	7267.16	7277.16	5829.74	9726.1	6723.92	4690.99	8414.33	6664.29	5307.52	7804.24	5759.75	5008.18	9339.43	7827.57	7605.25	7390.27	7271.18	8545.52	7438.92	8466.25	6117.96	9417.94	3824.42	5810.81	5665.33	8762.68	6309.53	8383.24	1880.27	4130.92	6033.57	0.302026	0.041526	-0.203492	0.557297	0.0239691	0.94552	0.0270855
P30101	Protein disulfide-isomerase A3 OS=Homo sapiens (Human) OX=9606 GN=PDIA3 PE=1 SV=4	cellular homeostasis;metabolic process;regulation of biological process;response to stimulus;transport	cell surface;endoplasmic reticulum;membrane;nucleus;organelle lumen	catalytic activity;protein binding;RNA binding	PDIA3	15	18009.2	29289	25750.9	30954.4	26669.2	28667.7	23901.9	31820.2	33918	20598.8	27126.1	30023.8	21319.2	28473.1	29118.8	23328.3	30735.2	38660.9	23712.2	27723.7	29508.5	23074.9	29020.8	28718	25642.8	29058.5	30756.6	13981	19092.3	18215.4	26733.6	31565.8	25049.4	13738.9	18768.9	20803.9	0.240347	0.28201	-0.205325	0.391689	0.23272	0.416307	-0.00232885
P48643	T-complex protein 1 subunit epsilon OS=Homo sapiens (Human) OX=9606 GN=CCT5 PE=1 SV=1	metabolic process;regulation of biological process;response to stimulus;transport	cytoplasm;cytoskeleton;cytosol	nucleotide binding;protein binding;RNA binding	CCT5	5	20461.4	8559.78	7419.85	17909.6	8461.83	8177.81	17828.8	10919.1	11026.6	19716.8	8009.67	9416.52	23151.5	9687.05	7706.46	10604	7804.06	7377.87	15294.8	13322.9	9921.21	20152.8	20267.2	8888.21	13808.7	11036.1	10185	14686.7	6641.92	9538.74	20532.5	9794.67	8762.61	4612.05	2808.59	2055.63	-0.0769082	0.910272	-0.0987553	0.849715	-0.652943	0.377095	0.355512
P06737	Glycogen phosphorylase, liver form OS=Homo sapiens (Human) OX=9606 GN=PYGL PE=1 SV=4	cell death;metabolic process;transport	cytoplasm;cytosol;extracellular;organelle lumen	catalytic activity;nucleotide binding;protein binding	PYGL	14	5184.89	5974.31	7296.94	5162.23	7076.5	9024.58	7051.41	7550.01	12604.2	6454.1	6594.98	8500.69	5669.52	6442.9	8711.93	4536.48	4860.65	8097.06	5357.12	7593.86	7837	5670.92	8259.75	7569.89	6170.29	7481.29	11292.7	4425.37	5393.84	7750.03	6595.33	6692.28	9297.86	609.577	1892.15	4575.18	0.204265	0.503359	-0.336235	0.375537	-0.251396	0.48884	0.0486255
Q14697	Neutral alpha-glucosidase AB OS=Homo sapiens (Human) OX=9606 GN=GANAB PE=1 SV=3	metabolic process	endoplasmic reticulum;Golgi;membrane;organelle lumen	catalytic activity;RNA binding	GANAB	11	4851.09	6326.76	5185.28	5764.79	6361.93	5538.71	6541.39	7399.12	8016.36	5480.31	6541.65	6787.02	5679.93	6067.29	6549.71	4596.94	4686.35	6881.56	5412.84	6477.36	6012.73	5752.38	7071.8	6358.07	5893.67	6578.8	7045.37	4469.66	5224.21	5281.05	6791.71	6748.66	6746.26	1358.16	1488.13	5228.18	0.110481	0.442438	-0.223251	0.147975	-0.178741	0.418276	0.0995758
Q14683	Structural maintenance of chromosomes protein 1A OS=Homo sapiens (Human) OX=9606 GN=SMC1A PE=1 SV=2	cell division;cell organization and biogenesis;metabolic process;regulation of biological process;response to stimulus	chromosome;cytosol;nucleus	nucleotide binding;protein binding;RNA binding	SMC1A	X	15584.6	19426.6	5385.54	18585.6	22748.7	5284.81	17403.5	22389.6	6023.82	15725.5	22137.7	4577.71	10807.7	20537.9	4144.47	9347.59	21717.1	4045.18	16795.1	24120.4	4755.12	14540.1	25299	4723.13	17208	22557.8	5435.54	9350.97	15834.7	3961.87	15364.7	21948.1	4110.35	0	6812.45	1898.22	0.206683	0.773304	-0.110427	0.880997	-0.0155355	0.986571	-0.0354448
O14980	Exportin-1 OS=Homo sapiens (Human) OX=9606 GN=XPO1 PE=1 SV=1	cell organization and biogenesis;regulation of biological process;response to stimulus;transport	chromosome;cytoplasm;cytosol;membrane;nucleus	protein binding;RNA binding;transporter activity	XPO1	2	3836.05	3029.1	0	3904.06	2526.09	22715.1	5618.41	5255.47	19107.8	3958.4	4254.95	0	3814.66	4029.09	93993.2	4811.89	3887	88052.9	5111.06	1867.12	0	5208.44	1838.17	0	5961.21	4123.5	3511.26	2075.2	995.726	0	3669.96	4587.61	82555.7	0	774.019	96384.7	2.08589	0.324459	-1.86804	0.202095	-0.0739012	0.968994	0.0140804
Q15029	116 kDa U5 small nuclear ribonucleoprotein component OS=Homo sapiens (Human) OX=9606 GN=EFTUD2 PE=1 SV=1	cell organization and biogenesis;metabolic process;response to stimulus	cytosol;membrane;nucleus;spliceosomal complex	catalytic activity;nucleotide binding;protein binding;RNA binding	EFTUD2	17	4341.17	4556	4673.57	7398.6	5280.35	5505.76	7494.91	6487.5	7036.09	4957.54	4934.1	5787.62	5635.01	4682.15	5799.69	4410.51	4188.68	6297.94	6214.1	6893.38	5434.27	6190.7	7779.67	5811.51	7354.31	5926.79	6471.55	2289.81	4995.35	9103.12	8050.21	5987.41	5880.27	0	1487.96	4303.74	0.422226	0.0860957	-0.422802	0.0116873	-0.113535	0.618534	0.0934028
P31939	Bifunctional purine biosynthesis protein PURH OS=Homo sapiens (Human) OX=9606 GN=ATIC PE=1 SV=3	metabolic process;response to stimulus	cytosol;membrane;mitochondrion	catalytic activity;protein binding	ATIC	2	6227.37	6560.17	6451.38	7899.89	6199.95	7313.01	7070.4	7914.01	10014.1	7319.97	6381.15	7982.54	5237.38	5252	6447.25	5218.75	4969.2	7243.82	7589.14	6992.35	7110.65	7086.68	7389.25	7524.76	8531.95	7262.2	9284.93	6954.48	5166.85	6673.2	8384.6	5906.62	7109.66	2204.41	1978.11	2632.83	0.154449	0.226922	-0.205237	0.327261	0.0415724	0.851066	0.0203766
P16615	Sarcoplasmic/endoplasmic reticulum calcium ATPase 2 OS=Homo sapiens (Human) OX=9606 GN=ATP2A2 PE=1 SV=1	cell organization and biogenesis;cellular homeostasis;regulation of biological process;response to stimulus;transport	endoplasmic reticulum;membrane	catalytic activity;metal ion binding;nucleotide binding;protein binding;transporter activity	ATP2A2	12	4680.73	3667.59	2975.12	5096.17	3942.1	3798.4	4626.54	5598.98	5707.95	3658.59	3571.17	4211.21	4440.6	3848.02	3825.73	3709.23	3568.51	4396.82	4829.48	3892.8	4328.49	4674.82	4977.59	3730.55	5473.25	5356.3	4809.94	2059.55	2015.92	3196.98	5272.06	4119.93	4433.84	0	263.303	1785.33	0.180959	0.476888	-0.47785	0.0197129	-0.0533482	0.675877	0.0362621
P07355	Annexin A2 OS=Homo sapiens (Human) OX=9606 GN=ANXA2 PE=1 SV=2	cell organization and biogenesis;metabolic process;regulation of biological process;response to stimulus;transport	cell surface;cytoplasm;cytosol;endoplasmic reticulum;endosome;extracellular;membrane;nucleus;organelle lumen	enzyme regulator activity;metal ion binding;protein binding;RNA binding	ANXA2	15	40019.7	46865.7	47998	52303.3	54634.5	57040.6	44506.9	57328.5	73560.7	40937.4	42288.3	54430.7	45363.8	51005.9	52785	38657.1	34543	39695.2	48202.4	63051.7	61855.6	50629.8	60866.6	60426.3	52985.5	55397.3	60413.3	32835.3	43228.1	33865.8	46245.5	53092.3	54116.2	17090.2	14443.3	27488.9	0.281793	0.0269892	-0.349545	0.253415	-0.401823	0.011515	-0.00992713
P07996	Thrombospondin-1 OS=Homo sapiens (Human) OX=9606 GN=THBS1 PE=1 SV=2	cell organization and biogenesis;cellular component movement;defense response;metabolic process;regulation of biological process;response to stimulus;transport	cell surface;cytoplasm;endoplasmic reticulum;extracellular;organelle lumen	metal ion binding;protein binding	THBS1	15	86810	83341.4	78741.1	89972	86677.2	76794.6	86160.9	84650.6	55562.6	92876.7	88584.3	74812.8	79605.8	60281.1	56793.1	48101.7	36927.2	43437.7	94788.7	85739.5	96492.4	97241.8	93772.1	104560	102471	103190	77232.8	96934.9	87089.8	85754.4	79957.4	68549.6	60487.4	53221.4	31838.3	43939.1	0.026143	0.757971	0.178977	0.429486	-0.614457	0.0434512	0.0935239
Q07065	Cytoskeleton-associated protein 4 OS=Homo sapiens (Human) OX=9606 GN=CKAP4 PE=1 SV=2	metabolic process;transport	cytoplasm;cytoskeleton;cytosol;endoplasmic reticulum;membrane;organelle lumen	RNA binding	CKAP4	12	6273.09	7467.97	8245.43	10244.3	8041.13	8750.46	8685.53	8512.06	14404.1	8954.14	7792.53	9713.95	7788.42	7242.62	8048.59	8247.23	6588.36	9225.4	7666.17	8002.38	8386.84	7244.26	8384.33	7757.48	8842.77	8139.69	9238.47	6001.54	6466.91	7601.7	7663.16	8141.4	8062.98	2177.51	4075.49	3143.95	0.298259	0.123989	-0.256156	0.442928	0.0600758	0.705437	-0.0407105
Q14152	Eukaryotic translation initiation factor 3 subunit A OS=Homo sapiens (Human) OX=9606 GN=EIF3A PE=1 SV=1	cell organization and biogenesis;metabolic process;regulation of biological process	cytoplasm;cytosol;membrane;nucleus	protein binding;RNA binding;structural molecule activity	EIF3A	10	7365.38	10561.5	10288.2	11065.9	12682.8	12406.7	11262.5	15699.8	15133.4	9317.49	12495.4	12479.1	11221.3	13552.9	15307.3	8158.49	10037.3	16454.8	9814.05	11455.8	10779.5	10013.2	11089.1	11139.6	12088.9	13668.6	13917.6	5655.55	6029.46	11088.7	11652.3	14276.6	15111.2	1409.71	1810.8	9859.81	0.357753	0.080659	-0.295801	0.211248	-0.210059	0.549945	0.00863469
Q86VP6	Cullin-associated NEDD8-dissociated protein 1 OS=Homo sapiens (Human) OX=9606 GN=CAND1 PE=1 SV=2	cell differentiation;cell organization and biogenesis;cellular homeostasis;metabolic process;regulation of biological process;transport	cytoplasm;cytosol;extracellular;Golgi;membrane;nucleus;organelle lumen	protein binding	CAND1	12	4464.71	6152.12	5869.01	7502.49	7210.85	7157.16	6503.63	7869.46	10120.1	6507.96	6642.23	8125.86	5591.17	7477.88	7406.58	5458.71	6213.22	9017.49	6123.81	7849.66	7282.29	5719.74	8343.09	6909.74	7311.82	7689.09	8800.71	4339.01	5535.26	5445.66	7306.11	7235.49	7709.88	997.2	1141.19	3873.33	0.407758	0.02805	-0.203152	0.41301	0.0149855	0.957144	-0.0193507
Q08J23	RNA cytosine C(5)-methyltransferase NSUN2 OS=Homo sapiens (Human) OX=9606 GN=NSUN2 PE=1 SV=2	cell division;metabolic process	cytoplasm;cytoskeleton;nucleus	catalytic activity;RNA binding	NSUN2	5	3385.75	4780.67	5811.09	5156.02	5624.12	5441.15	5066.45	7504.02	8057.01	4507.17	6196.19	6051	4358.48	5407.79	5448.3	4052.43	6820.57	9465.58	4743.25	6784.12	5467.41	4177.08	5540.72	5153.21	4660.8	6380.98	6851.18	3421.3	4547.85	3075.81	4691.63	6340.72	6398.42	1932.95	2971.11	2387.62	0.214781	0.355087	-0.300031	0.292451	0.418766	0.346683	-0.192589
Q01813	ATP-dependent 6-phosphofructokinase, platelet type OS=Homo sapiens (Human) OX=9606 GN=PFKP PE=1 SV=2	metabolic process	cytoplasm;cytosol;membrane;nucleus	catalytic activity;metal ion binding;nucleotide binding;protein binding	PFKP	10	8535.13	9155.45	10745.1	13182.9	9312.72	13281.9	10480.3	9703.92	19586.3	8710.7	9649.05	15640.3	8243.05	10401	11210	7303.07	8780.13	13336.9	11101.4	12067.6	14749	9850.6	11658.8	14159.5	10906.2	10868.1	11444.8	6179.03	6225.58	6226.5	10122.3	9464.46	11338	51.4554	4157.94	10086.5	0.331353	0.169733	-0.226161	0.643086	-0.0211272	0.946351	-0.0882125
Q5JPE7	Nodal modulator 2 OS=Homo sapiens (Human) OX=9606 GN=NOMO2 PE=1 SV=1	regulation of biological process	endoplasmic reticulum;membrane	protein binding	NOMO2	16	122.516	418.467	336.485	444.467	478.143	511.813	329.511	363.568	512.214	185.051	262.786	509.795	210.685	357.218	292.633	291.216	344.882	457.535	322.514	372.429	396.296	358.511	427.675	539.628	222.488	334.316	418.269	149.186	381.69	290.531	309.081	330.823	419.126	118.557	729.001	511.917	0.709051	0.109057	-0.331841	0.50493	0.34582	0.296705	0.280911
P49748	Very long-chain specific acyl-CoA dehydrogenase, mitochondrial OS=Homo sapiens (Human) OX=9606 GN=ACADVL PE=1 SV=1	cell differentiation;metabolic process;regulation of biological process;response to stimulus	cytosol;membrane;mitochondrion;nucleus;organelle lumen	catalytic activity;nucleotide binding	ACADVL	17	12060.6	10688.2	14279.8	14391.2	11554.3	14500.6	14281.3	12597.5	21878.1	13043.9	10156.9	16812.3	12485.5	12643.5	15639	9340.12	8238.86	13965.9	12619.3	13737.7	14732.5	12624.9	14702.8	13287.5	13214.9	11484.4	15435.8	8929.3	8583.98	6918.93	13406.4	12030.8	14969.6	11348.1	9483.93	5286.56	0.127362	0.468244	-0.285134	0.445057	-0.37003	0.204909	-0.0167493
O00571	ATP-dependent RNA helicase DDX3X OS=Homo sapiens (Human) OX=9606 GN=DDX3X PE=1 SV=3	cell death;cell organization and biogenesis;defense response;metabolic process;regulation of biological process;response to stimulus;transport	cytoplasm;cytosol;extracellular;membrane;mitochondrion;nucleus;organelle lumen	catalytic activity;DNA binding;enzyme regulator activity;nucleotide binding;protein binding;RNA binding	DDX3X	X	2911.62	2970.19	3251.58	4120.93	3457.22	3451.24	3894	3987.49	3825.87	3097.83	3323.01	2624.52	3674.13	3215.65	4041.24	2595.9	2305.47	3186.52	3638.45	4098.44	3077.34	3608.25	3525.8	3543.65	4243.91	4102.72	3635.49	1777.7	2610.87	2031.27	3855.05	3770.09	3138.29	0	1726.35	1633.07	0.27213	0.0618772	-0.372166	0.0136577	-0.43459	0.0547212	-0.0183308
P19338	Nucleolin OS=Homo sapiens (Human) OX=9606 GN=NCL PE=1 SV=3	regulation of biological process;response to stimulus	cytoplasm;membrane;nucleus	DNA binding;protein binding;RNA binding	NCL	2	3470.06	4706.24	5690.82	5644.62	5637.15	8115.8	5323.18	4731.97	11619	3199.25	3137.61	8108.67	4034.4	4261.31	6253.51	3609.43	4271.83	8897.87	4286.73	8746.44	8280.2	3784.94	8541.52	7207.54	5631.96	5485.08	8203.98	2498.17	2012.68	4509.72	5165.9	5849.51	5822.27	760.449	11538.3	1188.2	0.484209	0.152672	-0.585351	0.430563	0.205726	0.701848	-0.125771
Q9NYU2	UDP-glucose:glycoprotein glucosyltransferase 1 OS=Homo sapiens (Human) OX=9606 GN=UGGT1 PE=1 SV=3	metabolic process;regulation of biological process;response to stimulus	endoplasmic reticulum;organelle lumen	catalytic activity;protein binding	UGGT1	2	4614.97	5502.77	6831.19	6245.07	5787.48	6983.66	7001.02	7379.98	10870.8	5086.26	5092.94	8184.04	4647.86	5853.56	7664.05	3557.33	4188.33	7061.66	5253.98	7043.74	7657.26	5771.44	7189.51	8090.12	6575.12	6816.01	8983.27	3694.01	4593.31	5381.02	6126.64	6436.63	8447.81	410.765	3716.27	5559.67	0.166036	0.39993	-0.459568	0.22613	-0.294889	0.465698	0.0771453
Q9Y5B9	FACT complex subunit SPT16 OS=Homo sapiens (Human) OX=9606 GN=SUPT16H PE=1 SV=1	cell organization and biogenesis;metabolic process;regulation of biological process;response to stimulus	chromosome;nucleus	protein binding;RNA binding	SUPT16H	14	1552.06	2446.68	3860.3	5522.18	3289.63	4006.97	3208.28	3075.83	5588.56	1934.31	2421.16	4789.19	2431.06	3247.72	4411.36	3369.47	3195.71	5314.31	3382.97	3445.74	4056.88	2713.79	3545.04	3533.13	3967.25	3027.81	4210.82	860.297	3114.35	1897.53	3209.87	3686.3	3639.65	822.547	2338.57	3085.86	0.705834	0.1536	-0.376643	0.491337	0.235526	0.539263	-0.152751
O15067	Phosphoribosylformylglycinamidine synthase OS=Homo sapiens (Human) OX=9606 GN=PFAS PE=1 SV=4	metabolic process;response to stimulus	cytoplasm;cytosol	catalytic activity;metal ion binding;nucleotide binding	PFAS	17	4983.42	3517.89	3884.42	8469.95	4171.46	5928.22	7895.16	5428.1	9327.53	5141.91	4771.5	6652.85	5257.84	3900.59	6028.93	6950.41	4058.79	9225.85	6280.49	4903.76	5782.17	5908.29	4561.51	5862.48	6079.91	5176.78	7672.97	4867.1	3592.59	4073.92	6247.6	4576.06	6035.06	0	1589.83	6706.09	0.584266	0.194264	-0.451314	0.187131	0.413985	0.35748	-0.0549565
P02786	Transferrin receptor protein 1 OS=Homo sapiens (Human) OX=9606 GN=TFRC PE=1 SV=2	cell differentiation;cell organization and biogenesis;cellular homeostasis;metabolic process;regulation of biological process;response to stimulus;transport	cell surface;endosome;extracellular;membrane	protein binding;receptor activity;RNA binding;transporter activity	TFRC	3	3503.11	4676.35	4699.09	4581.89	4811.77	5584.5	4959.27	5056.33	11923.2	4163.42	3666.35	6062.62	3527.83	4809.81	6682.37	3529.83	2361.81	7594.83	3884.2	4594.96	6225.26	3886.58	6172.64	5265.66	5359.01	4945.84	9648.19	2817.34	2368.44	2824.47	5442.58	4573.38	8923.92	2416.38	1542.88	3360.77	0.21789	0.232556	-0.659189	0.329553	-0.155374	0.793991	0.0596269
Q16531	DNA damage-binding protein 1 OS=Homo sapiens (Human) OX=9606 GN=DDB1 PE=1 SV=1	cell organization and biogenesis;metabolic process;regulation of biological process;response to stimulus	cytoplasm;nucleus	DNA binding;protein binding	DDB1	11	12281.6	14310.8	13284.7	15414.1	14561.1	15579	15780.2	16147.8	18014.5	11650.1	12283.1	13752.4	14549	15433.2	16169.8	11576.5	11462.1	12577.1	13896.7	15443.6	15060.7	14449.7	15584.4	13303.8	15888.1	16165.2	16589.9	7369.43	9267.88	7683.59	15950.1	15806.1	15302.4	6469.69	5564.39	4541.64	0.192025	0.0466577	-0.406253	0.011784	-0.373878	0.00393075	-0.0349602
P12956	X-ray repair cross-complementing protein 6 OS=Homo sapiens (Human) OX=9606 GN=XRCC6 PE=1 SV=2	cell organization and biogenesis;defense response;metabolic process;regulation of biological process;response to stimulus;transport	chromosome;cytoplasm;cytosol;extracellular;membrane;nucleus;organelle lumen	catalytic activity;DNA binding;nucleotide binding;protein binding;RNA binding	XRCC6	22	7933.34	7502.18	7095.04	8393.32	8141.72	9937.8	8426.61	8435.08	17315.2	7633.65	6774.43	10090.3	6851.52	5484.71	9053.85	8568.22	6316.64	11667.4	6581.41	9046.06	9494.9	7318.65	8954.95	8591.12	8830.43	8025.39	10815	6216.75	7538.71	8853.43	7697.83	7498.46	10874.5	2727.09	1796.5	6059.63	0.23263	0.0980645	-0.480334	0.360043	0.311893	0.408936	-0.0148719
Q14839	Chromodomain-helicase-DNA-binding protein 4 OS=Homo sapiens (Human) OX=9606 GN=CHD4 PE=1 SV=2	cell organization and biogenesis;metabolic process;regulation of biological process	cytoplasm;cytoskeleton;membrane;nucleus	catalytic activity;DNA binding;metal ion binding;nucleotide binding;protein binding	CHD4	12	6959.79	6287.4	7658.61	8304.67	6443.12	8633.34	10648.4	8355.8	8655.03	7831.93	5660.09	7781.1	8055.73	9575.68	8352.81	7385.81	8960.53	9112.6	8608.1	8772.99	6892.39	7748.99	8767.59	7978.02	8346.47	7895.49	9360.14	4827.43	4428.06	5637.05	7866.81	9820.14	8957.88	0	2823.04	3011.58	0.161442	0.354427	-0.378727	0.10393	-0.0294642	0.820265	0.0130831
A5YKK6	CCR4-NOT transcription complex subunit 1 OS=Homo sapiens (Human) OX=9606 GN=CNOT1 PE=1 SV=2	development;metabolic process;regulation of biological process;response to stimulus	cytoplasm;cytosol;membrane;nucleus	catalytic activity;protein binding;RNA binding;structural molecule activity	CNOT1	16	3175.62	4768.42	4376.06	5371.72	5499.66	5654.72	5478.36	6345.52	7815.07	6693.64	5348.59	7803.14	3551.36	4843.58	4710.07	11006.8	5474.86	12627	4642.04	6263.73	5390.27	3745.46	6184.4	5477.91	4728.71	6830.23	7681.56	6748.14	4678.45	9693.84	4666.58	5555.29	5057.38	10128	3658.51	10303	0.423732	0.0448124	0.0150855	0.947618	1.15133	0.0727039	-0.0808627
P50851	Lipopolysaccharide-responsive and beige-like anchor protein OS=Homo sapiens (Human) OX=9606 GN=LRBA PE=1 SV=4		endoplasmic reticulum;Golgi;membrane;vacuole	protein binding	LRBA	4	5759.59	4489.62	5836.94	8615.77	5436.56	6060.31	7486.25	5654.37	7565.7	5162.98	4525.83	6490.5	6544.07	4829.65	5966.02	4261.08	3842.44	6586.88	6130.87	5183.34	5637.21	6168.52	5165.56	5706.67	7707.57	5570.94	6535.86	4517.03	5141.3	6072.59	9020.56	5660.5	5948.63	0	3533.9	5022.99	0.322283	0.276539	-0.355922	0.150967	-0.239208	0.423262	0.00758167
Q14203	Dynactin subunit 1 OS=Homo sapiens (Human) OX=9606 GN=DCTN1 PE=1 SV=3	cell division;cell organization and biogenesis;cellular component movement;metabolic process;regulation of biological process;transport	chromosome;cytoplasm;cytoskeleton;cytosol;membrane;nucleus	catalytic activity;motor activity;protein binding	DCTN1	2	9503.43	8986.35	13732.1	5610.33	9333.72	14935	9630.39	10955.4	18748.7	8538.73	8164.88	13296.3	8532.32	8764.66	13706.6	5020.24	7342.45	12978.4	8576.05	10965.2	15716.7	9909.71	10216.9	16803	9430.11	12757.2	17114	7080.33	6350.21	10500	15006.2	10073.6	13555.7	2678.27	3335.13	6512.55	-0.108908	0.813453	-0.390836	0.397723	-0.290956	0.551082	0.0668274
P04075	Fructose-bisphosphate aldolase A OS=Homo sapiens (Human) OX=9606 GN=ALDOA PE=1 SV=2	cell organization and biogenesis;cellular homeostasis;metabolic process;regulation of biological process;transport	cytoplasm;cytoskeleton;cytosol;extracellular;membrane;nucleus;organelle lumen	catalytic activity;protein binding;RNA binding	ALDOA	16	17931.3	15770.7	20111.7	24144.9	18691.2	23962.5	19369.8	18267.4	27618.2	19720.9	18449.4	26559.5	18466.8	14725.1	20632.6	19663.6	20540.6	31766.5	20800.4	23743.4	27381.7	24069.4	22298.1	25708.8	24330.7	19241.2	25352.7	14727.9	17927.4	18675.7	17139.1	16934.2	21429.3	12336.7	20826.8	18575.9	0.311846	0.11851	-0.0116653	0.966146	0.419149	0.228777	0.00302188
Q15155	Nodal modulator 1 OS=Homo sapiens (Human) OX=9606 GN=NOMO1 PE=1 SV=5		membrane		NOMO1	16; CHR_HSCHR16_1_CTG1	19.3261	112.128	57.982	219.239	99.0474	46.9484	155.09	111.321	93.8991	64.3782	41.891	46.6294	98.6036	71.6458	116.798	96.015	86.7808	62.0941	88.8748	89.024	26.7976	95.2778	100.765	1.00572	207.677	83.2274	111.611	94.7278	97.2062	91.8831	125.825	89.1591	66.33	122.663	52.6016	153.115	0.947112	0.367101	-1.23666	0.023685	-0.229157	0.44415	-0.0549338
P98160	Basement membrane-specific heparan sulfate proteoglycan core protein OS=Homo sapiens (Human) OX=9606 GN=HSPG2 PE=1 SV=4	cell differentiation;cell growth;cell organization and biogenesis;defense response;metabolic process;regulation of biological process;response to stimulus;transport	extracellular;membrane;organelle lumen	metal ion binding;protein binding	HSPG2	1	33227.1	28131.6	34676.8	42434.4	32648.6	37782.9	37999.4	30627.4	35068.1	30191.2	26668.6	32212.2	37647.1	34091.2	34601.8	20538.5	18912	24345.5	30906.5	30568.2	35871.6	33228.8	35017.5	33405.5	33753.8	29606.1	25762.4	23542.5	23706.9	23092.1	28549.2	27653.4	28060.9	14044.9	18180.9	18677.1	0.23297	0.179585	-0.219301	0.143784	-0.737147	0.00191995	0.0624371
O00159	Unconventional myosin-Ic OS=Homo sapiens (Human) OX=9606 GN=MYO1C PE=1 SV=4	cell organization and biogenesis;regulation of biological process;response to stimulus;transport	cytoplasm;cytosol;membrane;nucleus	catalytic activity;motor activity;nucleotide binding;protein binding	MYO1C	17	11021.1	11377.8	12215.6	14521.4	11497.5	14772.1	14321.6	12334	20078.2	11588.6	10740.9	15433	13398.1	12537.5	13696.9	8938.66	7000.13	12895.8	12164.9	13438.3	15683.4	12442.1	13278.7	13751.1	13588.5	13322.5	15799.9	9627.61	8100.86	8958.95	13409.2	11947.7	13516.6	3796.64	3171.64	4948.52	0.236875	0.137279	-0.307513	0.335542	-0.458889	0.111664	-0.0648454
P14923	Junction plakoglobin OS=Homo sapiens (Human) OX=9606 GN=JUP PE=1 SV=3	cell death;cell organization and biogenesis;cellular component movement;regulation of biological process;response to stimulus;transport	cytoplasm;cytoskeleton;cytosol;extracellular;membrane;nucleus;organelle lumen	protein binding;signal transducer activity;structural molecule activity	JUP	17	38495.8	35558	38070.7	42305.1	40107.6	43736.3	42160.5	40988.9	41178	34674.2	34874.5	38436.8	39314.7	38867.2	41833	25176.3	22947.6	30760	38051.2	37404.5	39298.9	39752.8	38152	42153.2	44121	41179.2	42277.7	29874.2	33399.5	33467.4	38373.7	31984.7	38234.8	19039.1	20127.1	23118.5	0.170028	0.0287179	-0.203307	0.0129258	-0.605413	0.00538522	0.0651784
P11717	Cation-independent mannose-6-phosphate receptor OS=Homo sapiens (Human) OX=9606 GN=IGF2R PE=1 SV=3	cell organization and biogenesis;regulation of biological process;response to stimulus;transport	cell surface;cytoplasm;endosome;Golgi;membrane;nucleus;vacuole	catalytic activity;protein binding;receptor activity;signal transducer activity;transporter activity	IGF2R	6	14167.6	15103.4	18055.6	18110.5	14343.5	20101.8	17502.8	15636.6	22972.1	14488.7	13837.5	18898.6	17131.5	16494.5	19107.9	12955	12100.4	20111.6	14665.7	16171.3	19628.7	14214.9	17404.5	18815.1	16006.1	16993.4	18869.5	10933.1	10668.8	14446.6	17389.9	15601.9	17969.1	2447.73	6735.47	7374.79	0.1512	0.444114	-0.248752	0.336578	-0.223458	0.396555	-0.000894904
P55060	Exportin-2 OS=Homo sapiens (Human) OX=9606 GN=CSE1L PE=1 SV=3	cell death;cell proliferation;transport	cytoplasm;cytosol;membrane;nucleus	protein binding;transporter activity	CSE1L	20	13070.5	11711.5	10975.9	13826.7	11857.3	12705.5	13735.7	12430.9	15255.5	11559.4	11445.2	11883	11910.7	11300.9	11584.4	13614.8	11813.7	11756.3	14640.9	12345.4	11499.7	12783.1	13414.8	12160.6	13652	12036.7	14496.9	7847.16	7729.17	10325.5	11417.5	10777.9	12515.8	0	4765.69	3701.71	0.10245	0.354109	-0.247688	0.0578817	0.095788	0.2782	-0.00478589
Q13423	NAD(P) transhydrogenase, mitochondrial OS=Homo sapiens (Human) OX=9606 GN=NNT PE=1 SV=3	metabolic process;transport	membrane;mitochondrion	catalytic activity;nucleotide binding;transporter activity	NNT	5	4261.74	4230.35	6361.29	9519.79	6081.81	7338.39	5773.24	6942.72	16080.4	6037.55	5131.46	9215.22	5948.73	6278.54	7212.81	6468.43	6497.21	12523.5	4737.73	7520.87	7517.55	4554.13	7811.09	6420.41	6562.1	6562.42	8310.16	3798	3335.95	6056.34	6505.24	6595.3	6932.32	738.1	6165.49	10565.6	0.627073	0.0930109	-0.498433	0.466229	0.390848	0.380765	-0.0741322
P11498	Pyruvate carboxylase, mitochondrial OS=Homo sapiens (Human) OX=9606 GN=PC PE=1 SV=2	metabolic process;regulation of biological process	cytoplasm;cytosol;mitochondrion;organelle lumen	catalytic activity;metal ion binding;nucleotide binding;protein binding	PC	11	8900.69	5076.5	2245.27	6222.55	4296.1	2688.86	11032.3	7082.63	2707.58	11504.9	5084.07	1889.61	8708.35	5317.84	2275.6	8345.82	5370.42	1917.96	6719.23	5113.25	1754.61	7702.61	4582.63	2456.8	9061	6127.77	6172.84	6059.57	3457.43	7291.02	10963.5	5080.54	3012.75	3298.44	3526.49	1323.66	-0.296634	0.669057	-0.172286	0.843553	-0.0603248	0.936564	0.117699
O95757	Heat shock 70 kDa protein 4L OS=Homo sapiens (Human) OX=9606 GN=HSPA4L PE=1 SV=3	metabolic process;response to stimulus	cytoplasm;cytosol;nucleus	nucleotide binding	HSPA4L	4	2096.62	1725.88	2432.69	3251.02	2796.21	2802.26	3209.03	3322.94	3855.61	2379.41	1967.65	3769.22	2670.7	2371.36	3143.66	2251.28	2882.38	3724.01	2267.3	2820.23	2800.42	2709.03	3565.71	2100.43	3179	2409.28	3863.47	2055.48	2430.88	1814.11	3721.11	2751.43	3035.89	0	2060.33	1658.16	0.50054	0.0270506	-0.355968	0.262008	0.11382	0.666441	0.0864705
Q9Y678	Coatomer subunit gamma-1 OS=Homo sapiens (Human) OX=9606 GN=COPG1 PE=1 SV=1	cellular component movement;transport	cytoplasm;cytosol;Golgi;membrane	protein binding;structural molecule activity	COPG1	3	8527.19	8424.67	9379.84	11296.5	9304	8521.2	11684.1	9283.67	9889.52	8924.99	7741.69	9682.31	10043.9	8649.3	7187.32	7168.21	5762.71	5779.33	10348	8124.72	9833.87	10065.5	8428.44	9184.31	10710.3	10702.3	9798.06	5250.83	6001.82	10930.9	10743.5	8221.03	6034.77	2676.68	2588.3	1154.04	0.145294	0.35013	-0.227865	0.176076	-0.468039	0.0651137	-0.0323837
P07237	Protein disulfide-isomerase OS=Homo sapiens (Human) OX=9606 GN=P4HB PE=1 SV=3	cell organization and biogenesis;cellular homeostasis;metabolic process;regulation of biological process;response to stimulus	endoplasmic reticulum;extracellular;membrane;organelle lumen	catalytic activity;metal ion binding;protein binding;RNA binding	P4HB	17	10919.4	13161.8	14050.7	11574.1	14164.3	16731.3	13192.4	15454	22926.1	11216.1	13031.5	19016.6	10177.1	14009	13735.5	9688.16	9687.31	13942.9	12282	15890.1	16900.2	11891.4	15982.8	18537.8	14079.8	15850.3	19070.1	10421.6	9638.27	10017.3	9470.05	13872.1	14077.5	1002.45	4410.64	5831.91	0.155434	0.456594	-0.253432	0.503181	-0.186704	0.460254	0.0422541
P49368	T-complex protein 1 subunit gamma OS=Homo sapiens (Human) OX=9606 GN=CCT3 PE=1 SV=4	cell organization and biogenesis;metabolic process;regulation of biological process;transport	cytoplasm;cytoskeleton;cytosol;membrane	nucleotide binding;protein binding;RNA binding	CCT3	1	12390.3	11385.9	18910.5	14295.8	11699.2	21826.5	14244.4	14967.9	30741.4	12240.1	8998.05	25664.7	13646.3	9264.23	21231.9	12199.6	7107.08	26564.6	12552.5	13586.3	18654.9	14538.1	14579.6	23429.3	14040.6	14064.7	31548.3	7831.63	9814.85	15786.4	15929.1	11645.9	21447	3454.68	1962.83	18876.6	0.163877	0.679257	-0.354174	0.588981	0.0554266	0.936477	0.230311
P13667	Protein disulfide-isomerase A4 OS=Homo sapiens (Human) OX=9606 GN=PDIA4 PE=1 SV=2	cellular homeostasis;metabolic process;regulation of biological process;response to stimulus;transport	cell surface;endoplasmic reticulum;organelle lumen	catalytic activity;metal ion binding;protein binding;RNA binding	PDIA4	7	12132.7	11290.4	9875.6	14720.4	12920	11585.4	13912.4	14047.3	13366.9	13518.5	11366.5	12299.3	11896.7	10250.7	11582.4	12826.1	10709.8	13797	13406.6	13303.5	11563.8	13662.9	14198.9	11569.6	14353.8	12700.9	13308.7	9540.08	9291.53	10733.4	12238.4	11183.8	12173.4	5540.17	6117.84	5997.28	0.236338	0.153038	-0.152376	0.103408	0.146421	0.313153	0.0429836
Q99832	T-complex protein 1 subunit eta OS=Homo sapiens (Human) OX=9606 GN=CCT7 PE=1 SV=2	metabolic process;regulation of biological process;transport	cytoplasm;cytosol;mitochondrion	nucleotide binding;protein binding	CCT7	2	4955.44	6080.69	6160.63	7396.14	6551.23	6863.62	7571.52	6365.02	9864.41	5235.9	6492.45	7012.07	5001.63	5240.81	6435.94	2764.19	4766.31	6068.97	6078.85	7346.03	6194.36	5659.54	7125.68	6073.82	6513.19	6799.39	7071.09	4462.11	4425.18	5202.68	7065.79	5765.75	6155.41	61.6067	1494.2	4876.61	0.275209	0.0591	-0.344866	0.217556	-0.294429	0.387183	-0.0570133
O75165	DnaJ homolog subfamily C member 13 OS=Homo sapiens (Human) OX=9606 GN=DNAJC13 PE=1 SV=5	cell differentiation;cell organization and biogenesis;regulation of biological process;transport	cytosol;endosome;membrane	protein binding	DNAJC13	3	2887.5	4160.91	3901.59	4103.54	5404.73	4546.31	3920.86	5640.34	6922.62	3262.89	5075.13	5131.28	3236.05	4904.92	4846.83	2657.16	4639.05	5146.93	3594.48	6064.93	4758.59	3485.3	6534.49	4719.66	4703.37	5926.93	6616.97	2837.67	6440.83	6573.66	4087.3	4784.38	5080.37	1847.06	4382.75	5255.37	0.360108	0.130331	-0.291376	0.398566	-0.0618074	0.855644	0.0318108
Q9BSJ8	Extended synaptotagmin-1 OS=Homo sapiens (Human) OX=9606 GN=ESYT1 PE=1 SV=1	metabolic process;transport	endoplasmic reticulum;membrane	metal ion binding;protein binding	ESYT1	12	10142.3	10546.3	12231.3	12221.3	13073.3	14039	12888	13304.6	15026.6	10448.9	10337	12395.1	9950.03	10907.3	12717.5	6714.08	6881.13	9773.33	11795.8	12519.5	13281.7	11569.7	11215.5	13461.8	13034.8	12960.7	15061.7	8214.22	10638.3	10140.7	10353.9	10971.5	11958.8	2620.81	5518.89	5622.18	0.2568	0.0611227	-0.312961	0.0457187	-0.522811	0.0568134	-0.0527576
Q13263	Transcription intermediary factor 1-beta OS=Homo sapiens (Human) OX=9606 GN=TRIM28 PE=1 SV=5	cell organization and biogenesis;defense response;metabolic process;regulation of biological process;response to stimulus	chromosome;nucleus	catalytic activity;DNA binding;metal ion binding;protein binding;RNA binding	TRIM28	19	5776.06	6513.52	7937.38	8826.02	6458.18	7843.34	7347.87	7571.86	15492.1	5859.93	5324.77	10868.5	6278.46	6163.97	8771.08	5670.2	5581.86	8237.81	6658.07	7844.65	10695.8	6212.99	7489.28	7476.69	6850.29	7348.75	7501.51	3806.16	3305.81	4828.54	7469.55	6575.91	8204.87	1476.88	2056.81	2720.35	0.193332	0.359485	-0.463646	0.434081	-0.12226	0.66156	-0.250709
Q02880	DNA topoisomerase 2-beta OS=Homo sapiens (Human) OX=9606 GN=TOP2B PE=1 SV=3	cell organization and biogenesis;cellular component movement;metabolic process;regulation of biological process	cytoplasm;cytosol;nucleus	catalytic activity;DNA binding;metal ion binding;nucleotide binding;protein binding	TOP2B	3	3587.13	4180.08	4708.34	5351.42	4585.99	5271.33	5028.01	5455.65	7336.72	4072.72	4474.85	5979.11	5153.1	4831.81	5781.33	5296.42	3847.33	5986.45	4321.79	4493.56	5511.57	4238.4	5053.63	4800.12	5321.07	5813.84	6269.55	2419.73	4345.02	3894.84	5955.75	5238.01	5372.08	2381.73	2467.72	2974.9	0.285799	0.0875883	-0.294823	0.296946	-0.0594085	0.773736	-0.023837
P08195	4F2 cell-surface antigen heavy chain OS=Homo sapiens (Human) OX=9606 GN=SLC3A2 PE=1 SV=3	cell growth;cellular component movement;metabolic process;response to stimulus;transport	cell surface;cytosol;membrane;nucleus	catalytic activity;protein binding;RNA binding;transporter activity	SLC3A2	11	2497.96	2159.33	2611.84	4054.84	3810.96	3232.81	3249.33	2832.53	5249.22	2590.8	2000.24	4130.96	3326.33	2454.83	2933.43	3821.85	3394.68	4186.83	3027.52	6896.12	2813.24	3128.74	8521.1	3330.44	3930.27	2590.76	4344.79	2367.36	3818.5	2736.63	3381.78	2894.26	3814.98	1791.98	2682.5	4384.91	0.610524	0.0102292	-0.377555	0.424823	0.387955	0.0580226	0.234052
P50991	T-complex protein 1 subunit delta OS=Homo sapiens (Human) OX=9606 GN=CCT4 PE=1 SV=4	metabolic process;regulation of biological process;transport	cytoplasm;cytoskeleton;cytosol	nucleotide binding;protein binding;RNA binding	CCT4	2	9790.5	12121.9	11238.8	18436.3	11516.8	12665.3	11198.2	14191.3	21156.4	9606.89	9091.76	17681.9	11683.1	10880.2	13815.7	8520.35	10894.1	17007.5	8214.32	13997.8	15087.8	8621.48	11121.2	12138.4	9872.7	14333.8	13347.3	4600.47	9440.83	8741.38	14207.6	13923	14778.6	0	6580.24	13943.4	0.362414	0.232743	-0.355491	0.450317	0.00169932	0.995994	-0.226474
P40939	Trifunctional enzyme subunit alpha, mitochondrial OS=Homo sapiens (Human) OX=9606 GN=HADHA PE=1 SV=2	metabolic process;response to stimulus	membrane;mitochondrion	catalytic activity;nucleotide binding;protein binding	HADHA	2	8029.75	7960.19	10647.4	12366.4	10038.2	12563	12221.4	10096.1	17531.1	7906.28	7356.29	11965.8	8886.97	7596.36	12672.2	8133.87	5466.14	14848.9	9810.95	9791.92	13672.7	10186.8	10511.1	12722.2	10808.9	10003.5	13765	6164.5	6718.81	8164.94	8404.13	8806.31	11965.3	1172.12	768.132	8804.79	0.39257	0.0816396	-0.549419	0.187064	-0.0353958	0.944509	0.00625271
Q92621	Nuclear pore complex protein Nup205 OS=Homo sapiens (Human) OX=9606 GN=NUP205 PE=1 SV=3	cell organization and biogenesis;metabolic process;regulation of biological process;transport	membrane;nucleus	protein binding;structural molecule activity	NUP205	7	2664.87	4503.52	4909.4	6055.27	5766.68	6351.65	4460.85	6691.3	10194.1	4297.61	4267.87	6995.31	3656.92	4507.99	6818.55	4500.91	4743.13	9954.39	3873.39	5683.26	6518.42	3793.77	7033.85	5193.74	4226.51	4112.43	7418.39	2688.03	3576.5	4770.58	4190	4772.39	6419.13	2864.68	2566.8	7590.6	0.589487	0.0460085	-0.456069	0.367023	0.357618	0.523853	-0.00482809
Q13509	Tubulin beta-3 chain OS=Homo sapiens (Human) OX=9606 GN=TUBB3 PE=1 SV=2	cell organization and biogenesis;cellular component movement	cytoplasm;cytoskeleton;nucleus	catalytic activity;nucleotide binding;protein binding;structural molecule activity	TUBB3	16	2552.73	2132.63	2924.05	2843.69	2275.58	3306.5	2916.84	2702.1	4431.98	1948.41	2105.99	3050.16	2400.86	1901.99	3991.68	1385.02	1701.61	3422.08	2677.36	2619.14	3243.08	2791.66	1714.83	3001.05	2504.26	1791.79	3477.57	1585.34	2008.55	2059.6	1947.27	2252.25	3035.24	1558.68	1507.21	4135.18	0.147023	0.508959	-0.50051	0.201919	-0.349789	0.541537	-0.185825
P25205	DNA replication licensing factor MCM3 OS=Homo sapiens (Human) OX=9606 GN=MCM3 PE=1 SV=3	metabolic process	cytoplasm;membrane;nucleus	catalytic activity;DNA binding;nucleotide binding;protein binding	MCM3	6	2849.33	3672.52	2921.95	3172.26	3541.2	4482.81	3030.27	4786.48	6511.55	2816.02	3396.65	4665.69	2779.66	3926.03	4302.21	2717.94	3688.18	6695.73	2867.27	4160.65	3769.7	3023.85	3876.12	3266.42	2988.37	3508.42	4569.25	1883.42	5165.35	2664.38	3136.37	4665.34	4004.42	0	2.79471	3358.56	0.24558	0.282325	-0.397407	0.37158	0.251231	0.615062	-0.0869049
P55265	Double-stranded RNA-specific adenosine deaminase OS=Homo sapiens (Human) OX=9606 GN=ADAR PE=1 SV=4	cell differentiation;cell organization and biogenesis;defense response;metabolic process;regulation of biological process;response to stimulus;transport	cytoplasm;membrane;nucleus;spliceosomal complex	catalytic activity;DNA binding;metal ion binding;protein binding;RNA binding	ADAR	1	6430.81	9231.33	9034.22	17897.5	11345.2	11499.4	10083.3	10818	12237	12731.5	14745.6	14614.9	10053.7	9938.18	8974.94	14378.1	10959.7	11368.7	11694.5	11927.1	10349	10323.8	11961.1	10249.5	14989.5	10611.3	10989.5	12313.2	13839	10922.3	12076.9	10621.1	9396.74	5126.26	4376.86	3288.25	0.722225	0.0842427	0.345042	0.0302174	0.341633	0.0846379	-0.0623243
Q9Y4L1	Hypoxia up-regulated protein 1 OS=Homo sapiens (Human) OX=9606 GN=HYOU1 PE=1 SV=1	regulation of biological process;response to stimulus;transport	endoplasmic reticulum;extracellular;membrane;organelle lumen	nucleotide binding;protein binding	HYOU1	11; CHR_HG2217_PATCH	9647.53	8904.15	10585.1	13790.9	10348.7	12138	12070	10483.7	14245.8	9168.84	7926.68	12044.1	8502.61	9483.66	10392.7	8852.65	5702.41	9355.98	11191	11699.9	12307	11776.3	11512.6	11258.1	11301	9955.48	11406.1	8852.21	6400.58	6254.27	11138	9687.75	9592.7	3385.8	3349.68	4263.61	0.316236	0.0978611	-0.336706	0.193577	-0.247144	0.304943	-0.02693
O75083	WD repeat-containing protein 1 OS=Homo sapiens (Human) OX=9606 GN=WDR1 PE=1 SV=4	cell differentiation;cell organization and biogenesis;cellular component movement;metabolic process;regulation of biological process;transport	cytoplasm;cytoskeleton;cytosol;extracellular	protein binding	WDR1	4	7827.97	8824.97	12213.8	11836.1	10932	16345.6	10341.7	10312.6	18355	8039.65	7783.86	13757.6	9478.47	9439.51	19023.4	7941.18	5807.31	15686.3	9856.57	9916.2	13683.8	11264.2	11137.1	14632.8	12213	11750.2	15116.6	6576.91	6524.87	10169.6	10368.4	9109.55	17277.2	3600.48	3383.09	9637.82	0.438268	0.185151	-0.399142	0.396292	-0.366247	0.552544	0.146565
P35222	Catenin beta-1 OS=Homo sapiens (Human) OX=9606 GN=CTNNB1 PE=1 SV=1	cell communication;cell differentiation;cell growth;cell organization and biogenesis;cell proliferation;cellular component movement;metabolic process;regulation of biological process;response to stimulus;transport	cytoplasm;cytoskeleton;cytosol;membrane;nucleus	DNA binding;protein binding;signal transducer activity	CTNNB1	3	26043.6	26393.1	29011.7	45211.2	29133.6	32395.5	26272.1	27012.7	29251.3	17775.3	22535.1	26478	24460.1	24360.7	25499.2	17729.9	16525.4	21498.6	34983	32423.3	32250.8	31708.4	33074.7	34069.5	33874.2	30581.5	32342.9	15367.5	25387	22741.7	25795.6	24757.5	26223.4	6217.69	16386.9	13258.7	0.390147	0.166742	-0.305428	0.120777	-0.414677	0.0159339	-0.0116939
Q14764	Major vault protein OS=Homo sapiens (Human) OX=9606 GN=MVP PE=1 SV=4	regulation of biological process;response to stimulus;transport	cytoplasm;cytoskeleton;cytosol;extracellular;membrane;nucleus;organelle lumen	protein binding	MVP	16	27250.2	26709.3	28501.9	29747.1	28511.4	32156.9	28614.3	28941.5	33274.4	21454.3	20736	27766.7	22740.8	23086.1	25824.8	9301.4	9627.93	15678.7	29501.9	31153.8	32727.3	31954.4	31848.3	33534.4	32373.7	31456.5	37651.6	19926.4	24662.9	28828.1	24836.5	23459	26877.2	10017.3	15075.7	16637.8	0.132852	0.0907063	-0.376706	0.0609961	-1.04989	0.00573593	0.059831
Q12906	Interleukin enhancer-binding factor 3 OS=Homo sapiens (Human) OX=9606 GN=ILF3 PE=1 SV=3	defense response;metabolic process;regulation of biological process;response to stimulus	cytoplasm;extracellular;membrane;mitochondrion;nucleus	DNA binding;protein binding;RNA binding	ILF3	19	3696.37	5832.71	6237.21	5990.55	11150.3	8518.65	4974.04	10869.9	12141.1	3743.41	6188.83	10840.9	5035.94	6043.09	6487.31	4695.58	7160.23	7557.05	4727.98	13873.6	8009.73	4512.57	17406.2	9256.53	5058.02	9235.64	9800.65	2362.24	9289.05	4280.34	4855.61	8445.45	9062.26	2383.79	5193.91	3774.53	0.702651	0.122004	-0.429935	0.472564	0.144199	0.568811	0.228367
O15230	Laminin subunit alpha-5 OS=Homo sapiens (Human) OX=9606 GN=LAMA5 PE=1 SV=8	cell differentiation;cell organization and biogenesis;cell proliferation;cellular component movement;regulation of biological process;response to stimulus;transport	extracellular;membrane;nucleus	catalytic activity;motor activity;protein binding;structural molecule activity	LAMA5	20	23104	20621.6	22934.1	27168.3	24189.1	26615	30017.2	27804.9	30274.4	21331.9	20529.6	24729.1	26766.3	25643.2	27978.4	14294.7	12473.7	17593.3	24082.2	24945.7	25871.5	24809.3	26510	24991.4	28860.4	27865.6	28097	18788.4	19603.1	21668.4	27084.7	24488.9	26682.9	10409.8	11603	11625.9	0.226145	0.0361638	-0.403768	0.00892561	-0.857664	0.0018638	0.0269332
P17844	Probable ATP-dependent RNA helicase DDX5 OS=Homo sapiens (Human) OX=9606 GN=DDX5 PE=1 SV=1	cell differentiation;cell growth;cell organization and biogenesis;metabolic process;regulation of biological process;response to stimulus	cytoplasm;membrane;nucleus;spliceosomal complex	catalytic activity;nucleotide binding;protein binding;RNA binding	DDX5	17	15182	14568.2	16281.1	20091	17106.7	18665.7	18265.8	16679.8	23327.7	15064.3	13570.7	17620.8	16929.2	15548.2	17917.9	12633.7	11613.2	17626.3	17258.5	19508.5	18124.6	17459.8	20058.6	18482.7	18718	18857.5	19788.7	7867.56	12637.7	11198.9	17287.3	14906	17144.1	857.536	6246.15	5663.44	0.279288	0.0302804	-0.333201	0.160333	-0.267261	0.224849	0.0288696
P31948	Stress-induced-phosphoprotein 1 OS=Homo sapiens (Human) OX=9606 GN=STIP1 PE=1 SV=1	response to stimulus	cytoplasm;cytosol;Golgi;nucleus	protein binding;RNA binding	STIP1	11	7978.07	9123.72	10542.7	9638.07	13340.5	15308.3	11111.3	14049	19093	13286.9	10948.7	16180.6	10732.5	8074.91	13692.4	16878.4	9108.25	16461.8	8190.81	13755.7	12925.3	9933.46	13850	14269.8	10560.7	11364.9	16204.6	11594.7	12704	8635.17	13830.8	11382.3	14412.7	10460.7	6641.55	6436.11	0.46986	0.123104	-0.130855	0.669219	0.385281	0.331001	0.125957
P15311	Ezrin OS=Homo sapiens (Human) OX=9606 GN=EZR PE=1 SV=4	cell differentiation;cell organization and biogenesis;cellular component movement;metabolic process;regulation of biological process;response to stimulus;transport	cytoplasm;cytoskeleton;cytosol;endosome;membrane	protein binding;RNA binding	EZR	6	14173.9	17235.5	14584.4	16492.2	18959	18941.7	14762.4	19993.1	20972.3	16736.4	20380.4	19586.3	14770.6	16271.6	20702	15656.6	12165.4	21532.7	14408.3	15317.5	15058.2	15812.7	14609	16492	15888.7	23761.8	23697.1	16495.1	19366.6	19502.5	16405.2	17407.1	18471.4	8020.94	9349.16	18752.3	0.241977	0.0907211	0.0250337	0.890765	-0.068209	0.819109	0.0670258
Q9BQG0	Myb-binding protein 1A OS=Homo sapiens (Human) OX=9606 GN=MYBBP1A PE=1 SV=2	cell communication;cell differentiation;metabolic process;regulation of biological process;response to stimulus;transport	cytoplasm;membrane;nucleus	catalytic activity;DNA binding;protein binding;RNA binding	MYBBP1A	17	5305.76	5855.92	4418.92	5837.8	6559.02	5079.53	5858.64	7083.07	7916.86	5224.93	6416.99	6297.57	5543.61	5026.13	4057.36	4420.7	5164.05	4830.1	4842.76	7374.11	4668.61	4684.56	7704.15	5217.01	4473.42	7030.1	6603.59	3212.49	7740.95	5801.95	6505.69	6249.88	5710.68	0	2025.31	38.1245	0.165652	0.350281	-0.217501	0.241178	-0.0210876	0.891241	0.0602606
P60174	Triosephosphate isomerase OS=Homo sapiens (Human) OX=9606 GN=TPI1 PE=1 SV=3	development;metabolic process	cytosol;nucleus	catalytic activity;protein binding	TPI1	12	5390.8	2820.93	7636.33	7174.29	6326.48	8875.2	5700.89	3812.19	15956.2	6889.88	1997.35	10144.1	7461.61	3938.98	9257.15	5925.37	5272.56	13601.6	6001.95	10266.5	9745.74	4944.91	12787.5	8166.44	6235.24	2735.85	11856.1	3302.81	7727.9	5557.2	6763.06	4847.36	8522.7	4551.88	12189.5	15067.7	0.497644	0.240528	-0.420381	0.655127	0.26363	0.678813	-0.00641031
Q02218	2-oxoglutarate dehydrogenase, mitochondrial OS=Homo sapiens (Human) OX=9606 GN=OGDH PE=1 SV=3	cellular component movement;metabolic process	cytosol;membrane;mitochondrion;organelle lumen	catalytic activity;metal ion binding;protein binding	OGDH	7	3799.41	3710.84	3922.87	4332.88	4462.58	3825.1	4685.31	5174.7	4711.9	3660.81	4113.34	4406.86	3631.7	4172.03	3852.92	3420.37	3778.58	4328.2	3624.22	4391.91	4371.02	3448.26	4807.24	4314.27	3849.52	4193.57	5197.9	2645.39	2555.08	1969.55	4878.93	4789.81	4256.73	0	1537.39	691.823	0.142559	0.124336	-0.258556	0.0414179	-0.0161188	0.894992	0.0211141
P78347	General transcription factor II-I OS=Homo sapiens (Human) OX=9606 GN=GTF2I PE=1 SV=2	cellular homeostasis;metabolic process;regulation of biological process;response to stimulus	cytoplasm;membrane;nucleus	DNA binding;protein binding	GTF2I	7	9538.04	9539.85	12558.5	7011.6	12065.2	13970.4	10947.9	13443.4	19710	9968.2	9024.64	15998.9	8637.11	10623.4	12430.8	8612.94	9093.78	13226.5	9166.66	15430	17166.2	10129.2	14459.9	14883.6	10141.2	13050.3	14736.6	7439.38	8772.56	9844.09	10680.2	11752.3	12815.5	2478.2	5401.77	8154.87	0.0629479	0.848437	-0.33381	0.422372	-0.0349309	0.896775	-0.0813636
Q99460	26S proteasome non-ATPase regulatory subunit 1 OS=Homo sapiens (Human) OX=9606 GN=PSMD1 PE=1 SV=2	metabolic process;regulation of biological process;response to stimulus;transport	cytosol;extracellular;membrane;nucleus;organelle lumen;proteasome	catalytic activity;enzyme regulator activity;protein binding	PSMD1	2	7171.97	7225.65	8948.46	12413.2	8882.85	10808	9322.91	8545.94	16873.2	7065.08	6002.72	12050.5	9220.96	7240.87	10635	7909.65	5664.51	11692.9	9719.6	10519.7	11055.8	8634.28	10664.8	11037.5	10650.6	8462.61	13465.9	4463.93	7453.76	7406.08	9705.73	7924.01	10352.3	3068.76	5133.64	6999.16	0.459576	0.0679612	-0.467946	0.378801	-0.100862	0.777299	-0.0448756
Q14690	Protein RRP5 homolog OS=Homo sapiens (Human) OX=9606 GN=PDCD11 PE=1 SV=3	metabolic process	cytosol;nucleus	protein binding;RNA binding	PDCD11	10	2921.3	2986.05	4720.94	4757.87	3840.09	5240.55	4183.46	4811.89	9200.31	2719.39	2520.56	6192.12	3279.74	3418.54	4354.54	2872.75	2533.69	5159.41	3675.32	4189.32	5666.52	3448.31	4662.84	4860.83	4499.57	4337.63	5714.24	1977.63	3642.2	4301.33	4046.8	3145.3	4742.48	0	9519.18	2563.78	0.380779	0.210582	-0.670507	0.317918	-0.0650072	0.864292	-0.0608874
O60610	Protein diaphanous homolog 1 OS=Homo sapiens (Human) OX=9606 GN=DIAPH1 PE=1 SV=2	cell organization and biogenesis;regulation of biological process;response to stimulus;transport	cytoplasm;cytoskeleton;cytosol;membrane	catalytic activity;motor activity;protein binding;RNA binding	DIAPH1	5	5472.35	4303.37	6248.47	8917.19	5708.75	8056.71	7397.4	7415.95	12584.1	5951.79	6007.22	8960.09	6928.82	5855.31	8297.68	6515.62	6058.82	9136.79	7468.07	7667.79	8272.9	6737.97	7210.9	8697.86	8001.59	7449.99	9939.52	5269.48	5575.63	8647.19	7981.28	6716.3	9198.7	4328.2	2935.04	5660.11	0.501337	0.116907	-0.389223	0.339188	0.0424427	0.868757	-0.0477456
Q9UQ35	Serine/arginine repetitive matrix protein 2 OS=Homo sapiens (Human) OX=9606 GN=SRRM2 PE=1 SV=2	metabolic process	nucleus;spliceosomal complex	nucleotide binding;protein binding;RNA binding	SRRM2	16	5118.06	4913.99	4278.14	6165.66	4797.88	5279.66	6240.45	5943.96	6797.46	5424.87	4680.44	5233.52	5723.63	4991.79	5275.69	4816.07	4069.42	5604.38	5574.61	5941.32	5068.81	5175.6	6781.68	5222.76	6733.19	5628.43	5734.5	3988.51	4369.29	5053.38	5446.2	5903.89	5740.46	2822.21	4531.26	4703.11	0.182794	0.245382	-0.307434	0.0223176	-0.142225	0.366362	0.0508763
P53618	Coatomer subunit beta OS=Homo sapiens (Human) OX=9606 GN=COPB1 PE=1 SV=3	transport	cytoplasm;cytosol;Golgi;membrane	protein binding;structural molecule activity	COPB1	11	19312.4	15939.2	15395.6	16045.4	15270.6	16469.1	15345	15281.6	16615.2	13490.6	13769.9	14494	14841	16702.5	16778.4	12499.4	11251.5	16568.9	14221.6	15645.9	16080.8	14385.4	16119.2	16742.7	15596.8	17716.2	16780.9	9934.37	11080.7	13804.6	15914.8	15757.4	17251.6	7356.39	7002.62	9185.18	-0.0839219	0.495687	-0.178136	0.025614	-0.261185	0.197129	0.0402221
Q9H583	HEAT repeat-containing protein 1 OS=Homo sapiens (Human) OX=9606 GN=HEATR1 PE=1 SV=3	metabolic process;regulation of biological process	membrane;mitochondrion;nucleus	protein binding;RNA binding	HEATR1	1	6654.53	4894.57	5739.13	5155.48	4797.81	6370.41	5260.1	5350.45	8487.02	4349.37	4728.42	6112.18	4099.13	5453.78	6908.11	4043.51	3764.99	6326.98	4186.56	4837.88	5379.7	4462.68	5102.43	5719.96	5013.18	5395.09	7782.4	3542.26	3388.1	4919.59	5565.15	5652.9	6923.83	791.05	2446.29	3751.15	-0.0828213	0.668244	-0.33027	0.334653	-0.219732	0.53633	0.0856396
P04843	Dolichyl-diphosphooligosaccharide--protein glycosyltransferase subunit 1 OS=Homo sapiens (Human) OX=9606 GN=RPN1 PE=1 SV=1	metabolic process	cytosol;endoplasmic reticulum;membrane	catalytic activity;protein binding;RNA binding	RPN1	3	4982.78	5627.49	8337.84	8657.12	6385.59	8133	7073.96	7068.21	11557.5	6368.18	8145.52	8533.02	8534.34	5759.22	7716.61	9546.83	6141.92	8442.01	5457.54	7878.03	8150.94	6451.68	8793.09	8169.3	6082.08	7287.54	9962.75	2346.3	5933.74	6305.49	5747.89	6962.67	7610.36	4392.07	4438.22	4015.31	0.290559	0.317924	-0.157186	0.617787	0.132703	0.614864	0.123945
P19367	Hexokinase-1 OS=Homo sapiens (Human) OX=9606 GN=HK1 PE=1 SV=3	cellular homeostasis;metabolic process;regulation of biological process	cytosol;membrane;mitochondrion	catalytic activity;nucleotide binding;protein binding	HK1	10	9008.38	11386	10828.9	14561.6	12353.3	12379	10665.8	11033	14833.4	9301.43	8807.56	13604.6	9341.44	8620.17	11545	6834.79	5212.92	10094.1	10330.8	12518.7	12408.1	10132.5	12814.6	12052.3	10178.4	9286.67	12796.1	7699.99	10169.5	9862.87	9818.65	8311.41	10680.3	1954.07	2139.82	5397.43	0.33168	0.0585512	-0.204068	0.471805	-0.414267	0.218506	-0.0106009
Q7L014	Probable ATP-dependent RNA helicase DDX46 OS=Homo sapiens (Human) OX=9606 GN=DDX46 PE=1 SV=2	metabolic process;regulation of biological process	cytoplasm;membrane;nucleus	catalytic activity;nucleotide binding;RNA binding	DDX46	5	3213.79	2462.07	5146.44	4131.17	2126.23	6551.88	3941.06	2252.85	8428.32	3103.5	1627.46	6414.29	4196.37	10703.1	5138.67	4401.3	9018.32	5847.7	3582.69	3841.44	6138.51	3712.93	4377.19	7453.37	4376.76	3596.02	7265.77	1940.83	1731.09	5302.3	4338.87	7732.82	5737.44	1597.84	16785.9	1933.58	0.243183	0.683333	-0.391735	0.644095	-0.0565895	0.921386	0.196672
P55786	Puromycin-sensitive aminopeptidase OS=Homo sapiens (Human) OX=9606 GN=NPEPPS PE=1 SV=2	metabolic process;response to stimulus	cytoplasm;cytosol;nucleus	catalytic activity;metal ion binding	NPEPPS	17	5907.28	9504.61	14769.1	6584.44	12051.4	16427.2	7263.22	12204.9	23178.7	6015.03	9468.12	19939.3	6098.47	9572.29	16438.8	6130.02	7750.17	18653.5	7117.63	13435.8	17266.2	7900.08	14444.2	14397.1	8549.74	12013	19244.2	4517.89	10989.5	11166.7	7101.12	11112	17857.9	2621.91	5566.45	9911.69	0.216313	0.693342	-0.267771	0.721576	0.018933	0.978664	-0.0417272
P54577	Tyrosine--tRNA ligase, cytoplasmic OS=Homo sapiens (Human) OX=9606 GN=YARS1 PE=1 SV=4	cell death;metabolic process;regulation of biological process;response to stimulus	cytoplasm;cytosol	catalytic activity;nucleotide binding;protein binding;RNA binding;signal transducer activity	YARS	1	4485	4772.21	5150.03	6777.45	5074.68	6679.84	5917.95	7087.44	8584.09	5128.74	6152.23	6428.98	4920.75	5857.48	6241.14	5206.6	7671.98	7145.95	5058.58	6087.11	5917.17	5591.82	6568.64	6199.53	6273.86	6377.08	6773.04	3104.38	3062.99	4513.16	5749.51	6079.25	6166.16	0	1501.97	2174.38	0.363222	0.0783765	-0.285768	0.210091	0.23459	0.301959	0.105705
P42224	Signal transducer and activator of transcription 1-alpha/beta OS=Homo sapiens (Human) OX=9606 GN=STAT1 PE=1 SV=2	cell death;cell differentiation;cell proliferation;cellular component movement;defense response;metabolic process;regulation of biological process;response to stimulus	cytoplasm;cytosol;nucleus	DNA binding;protein binding;signal transducer activity	STAT1	2	24311.1	25278.3	24542.5	32328.4	28405.8	33490.1	29361.3	25641	24559.4	103144	106883	90842.8	26254.3	27550.4	30420.2	72504.2	68205.7	92987.7	28845.2	24503.2	29497.5	33506.3	28018.7	33275	35273.4	33686.8	30551.2	123323	109741	120987	27853.7	26985.9	31223.8	72749	83536	74037.1	0.346003	0.0128678	1.91899	0.000128624	1.47232	0.00300172	0.194456
Q14974	Importin subunit beta-1 OS=Homo sapiens (Human) OX=9606 GN=KPNB1 PE=1 SV=2	cell organization and biogenesis;cellular component movement;metabolic process;regulation of biological process;response to stimulus;transport	cytoplasm;cytosol;extracellular;membrane;nucleus;organelle lumen	metal ion binding;protein binding;RNA binding;transporter activity	KPNB1	17	7816.61	6618.82	5886.44	9951.95	9600.87	5763.11	8955.64	8904.21	6563.76	8518.43	7865.05	5365.95	6864.57	5376.76	4397.24	5906.18	5045.87	4504.69	9056.54	6680.91	6665.99	9338.47	7985.89	6170.57	9188.66	7252.93	6317.32	5657.99	5859.7	5787.7	8290.65	6662.05	4450.46	338.225	0	2784.03	0.317011	0.316326	-0.167299	0.512948	-0.106296	0.658006	0.0686287
P47897	Glutamine--tRNA ligase OS=Homo sapiens (Human) OX=9606 GN=QARS1 PE=1 SV=1	metabolic process;regulation of biological process	cytoplasm;cytosol;organelle lumen	catalytic activity;enzyme regulator activity;nucleotide binding;protein binding	QARS	3	5689.32	5978.91	6170.18	8745.41	6823.76	7423.17	7618.51	7422.27	9794.95	5058.18	5404.05	6967.2	6444.11	6087.87	7631.84	5197.05	4850.07	8404.58	6989.32	6866.44	6427.27	6782.56	6720.57	6716.24	7843.4	7230.6	9080.52	3506.01	4824.19	24036.8	7442.66	6417.89	7706.41	3352.68	2891.47	7684.94	0.366166	0.0424473	-0.510891	0.0619918	-0.128015	0.665272	-0.00453569
Q9UQE7	Structural maintenance of chromosomes protein 3 OS=Homo sapiens (Human) OX=9606 GN=SMC3 PE=1 SV=2	cell division;cell organization and biogenesis;metabolic process;regulation of biological process;response to stimulus;transport	chromosome;cytosol;nucleus	catalytic activity;motor activity;nucleotide binding;protein binding;transporter activity	SMC3	10	4575.58	5300.54	4080.21	7222.31	5994.93	5230.47	6510.99	6857	7052.68	4586.91	5046.73	5735.12	5703.76	5712.07	5614.12	5941.5	5494.55	6327.6	4877.53	7514.25	4727.92	5182.48	7236.82	4491.88	5957.55	6457.53	6449.82	4326.44	5958.32	6450.41	6451.6	6391.87	6636.55	2611.53	2988.44	3366.98	0.402521	0.0924178	-0.41003	0.0103415	0.0608545	0.370657	-0.0176806
Q92841	Probable ATP-dependent RNA helicase DDX17 OS=Homo sapiens (Human) OX=9606 GN=DDX17 PE=1 SV=2	cell differentiation;cell organization and biogenesis;defense response;metabolic process;regulation of biological process;response to stimulus	cytoplasm;cytosol;membrane;nucleus	catalytic activity;nucleotide binding;protein binding;RNA binding	DDX17	22	3318.99	3050.6	3986.59	5939.56	3459.76	4457.02	5192.22	4728.95	8238.31	3964.21	3718.82	5801.13	5288.05	4104.73	5483.93	3749.21	2961.77	6678.33	4491.58	4330	4813.69	3619.77	4257.32	4855.27	4748.66	4511.55	5912.93	1818.42	2424.37	3264.31	5762.88	4190.78	5800.2	1786.14	2149.19	4560.24	0.420053	0.20538	-0.429458	0.290934	-0.151972	0.702983	-0.0988423
Q9Y4G6	Talin-2 OS=Homo sapiens (Human) OX=9606 GN=TLN2 PE=1 SV=4	cell organization and biogenesis	cytoplasm;cytoskeleton;membrane	protein binding;structural molecule activity	TLN2	15	658.051	659.107	477.138	923.329	692.291	645.366	855.278	792.366	945.793	702.277	556.352	639.881	513.442	797.797	668.921	859.597	395.736	901.289	742.368	764.538	843.227	763.223	964.643	794.261	838.915	875.898	635.353	634.743	603.604	842.797	754.569	695.679	870.811	248.671	537.245	919.712	0.333534	0.212806	-0.449998	0.0195571	0.123156	0.76234	0.101899
Q92900	Regulator of nonsense transcripts 1 OS=Homo sapiens (Human) OX=9606 GN=UPF1 PE=1 SV=2	cell organization and biogenesis;cellular homeostasis;metabolic process;regulation of biological process;response to stimulus;transport	chromosome;cytoplasm;cytosol;nucleus;spliceosomal complex	catalytic activity;DNA binding;metal ion binding;nucleotide binding;protein binding;RNA binding	UPF1	19	3903.99	3099.69	3939.54	5696.47	4037.76	4868.85	5968.97	4250.25	8269.29	5236.58	3513.16	6189.45	6204.31	3896.26	5390.79	5499.94	3378.39	8190.02	4961.57	4190.24	5170.65	5179.89	4598.68	4072.08	6629.12	3790.01	6572.29	3286.74	3346.78	3339.1	4981.62	4115.91	6125.52	824.26	3268.39	7326.55	0.416236	0.0915342	-0.307527	0.446597	0.139859	0.751198	-0.0483256
P08572	Collagen alpha-2(IV) chain OS=Homo sapiens (Human) OX=9606 GN=COL4A2 PE=1 SV=4	cell differentiation;cell organization and biogenesis;metabolic process;regulation of biological process;response to stimulus	extracellular;organelle lumen	protein binding;structural molecule activity	COL4A2	13	59476.1	55995.9	59815.3	70537.7	62801.4	66386.2	76489.1	65605.9	46158.3	66742.7	65827.4	53938.7	67484.1	61720	52011.4	31103	30817.6	27001.2	62540.5	61612.9	65080.5	61899.3	67185	68578.7	74911.3	70908.8	54896	56438	56370.3	43556.1	70372.5	66162.9	53870.1	25154.8	24864	16681.8	0.188296	0.0329463	-0.0134318	0.955452	-1.0271	0.00282558	0.0628723
O60506	Heterogeneous nuclear ribonucleoprotein Q OS=Homo sapiens (Human) OX=9606 GN=SYNCRIP PE=1 SV=2	cell differentiation;metabolic process;regulation of biological process;response to stimulus	cytoplasm;endoplasmic reticulum;membrane;nucleus;spliceosomal complex	protein binding;RNA binding	SYNCRIP	6	3264.16	3329.92	4160.5	5312.32	4728	4815.87	4350	4973.23	5693.65	3326.41	3330.08	5220.08	3448.45	3771.65	4696.88	3524.58	3404.53	5208.9	3690.37	4502.37	4985.96	4037.84	4584.65	4787.09	4502.36	4831.45	4987.45	1289.26	3256.49	3360.81	4254.66	4196.72	4918.83	0	3372.13	3037.73	0.466113	0.0160066	-0.338468	0.230382	0.0265134	0.920366	0.0250575
Q92598	Heat shock protein 105 kDa OS=Homo sapiens (Human) OX=9606 GN=HSPH1 PE=1 SV=1	metabolic process;regulation of biological process;response to stimulus;transport	cytoplasm;cytosol;extracellular;nucleus;organelle lumen	enzyme regulator activity;nucleotide binding;protein binding	HSPH1	13	5336.38	4186.87	4915.68	5212.17	5361.26	6843.22	6916.63	8154.28	7705.76	4769.68	6532.5	5500.55	6444.99	5998.97	9621.32	4837.11	6400.6	7300.76	6445.05	5895.97	4917.43	5559.51	5194.96	5965.35	7891.41	6887.6	8256.26	3993.46	3258.81	4567.73	8271.46	7724.4	9397.51	395.338	0	3716.2	0.270504	0.184372	-0.438861	0.0335648	-0.251256	0.432537	-0.0457432
P33991	DNA replication licensing factor MCM4 OS=Homo sapiens (Human) OX=9606 GN=MCM4 PE=1 SV=5	metabolic process	membrane;nucleus	catalytic activity;DNA binding;nucleotide binding;protein binding	MCM4	8	3701.03	4304.13	4450.33	7246.79	8668.07	3358.99	5591.43	8874.58	4780.15	4977.03	7192.63	4814.57	4001.95	5803.1	7008.38	4976.66	11757.2	5807.15	4786.76	9279.31	4088.84	4423.67	15696.4	4590.9	5094.92	7286.79	6757.18	2946.47	10310.7	4690.55	7360.06	8521.46	6748	1270.49	1016.43	4599.9	0.629863	0.229279	-0.180375	0.634602	0.422938	0.454438	0.444793
Q14573	Inositol 1,4,5-trisphosphate receptor type 3 OS=Homo sapiens (Human) OX=9606 GN=ITPR3 PE=1 SV=2	cell organization and biogenesis;cellular homeostasis;regulation of biological process;response to stimulus;transport	cytoplasm;endoplasmic reticulum;membrane;nucleus	metal ion binding;protein binding;receptor activity;signal transducer activity;transporter activity	ITPR3	6	5139.35	3838.77	3488.4	5479.03	4717.68	6754.41	4339.43	5210.96	9300.75	3684.8	4398.83	6094.69	4591.5	4708.93	5930.03	5068.83	4452.32	6786.74	4261.45	5326.51	5100.06	4055.16	5007.12	5406.43	4785.95	4801.89	6855.92	2795.43	4878.29	5758.17	5096.83	5325.67	5962.97	2935.98	3822.36	6565.63	0.443322	0.127054	-0.410966	0.408381	0.0986103	0.683702	-0.0217035
P43243	Matrin-3 OS=Homo sapiens (Human) OX=9606 GN=MATR3 PE=1 SV=2	defense response;regulation of biological process;response to stimulus	membrane;nucleus	metal ion binding;protein binding;RNA binding;structural molecule activity	MATR3	5	3472.19	4634.81	4175.68	5383.63	5035.37	5833.21	4702.01	5633.99	6748.77	3363.56	3485.36	5775.35	2327.11	4819.45	4935.48	3198.33	4153.07	5072.31	4107.32	5868.88	5234.2	3962.99	5152.57	5749.72	3800.28	6385.1	5585.32	3017.68	2970.7	2920.43	4445.46	5433.76	4666.55	1389.16	1246.33	1998.76	0.40401	0.0319213	-0.436511	0.20476	0.0402313	0.915505	-0.0331118
Q16555	Dihydropyrimidinase-related protein 2 OS=Homo sapiens (Human) OX=9606 GN=DPYSL2 PE=1 SV=1	cell differentiation;cell organization and biogenesis;cellular component movement;development;metabolic process;regulation of biological process;response to stimulus;transport	cytoplasm;cytoskeleton;cytosol;membrane	catalytic activity;protein binding	DPYSL2	8	4983.45	4245.28	5419.67	6618.71	4979.81	7285.11	6123.4	5322.46	9899.71	5269.43	3490.01	6295.37	5004	4385.54	6947.52	3322.01	2824.46	5703.37	6068.75	5727.68	7031.67	5508.04	5373.87	6463.28	5901.08	5375.53	7873.62	4648.09	4014.31	5338.94	6419.04	4635.01	6617.77	2097.15	1732.12	2074.49	0.366393	0.139074	-0.503712	0.268194	-0.46328	0.272629	-0.118352
Q9H3U1	Protein unc-45 homolog A OS=Homo sapiens (Human) OX=9606 GN=UNC45A PE=1 SV=1	cell differentiation;development;metabolic process	cytoplasm;cytosol;Golgi;nucleus	protein binding	UNC45A	15	5310.09	5640.03	6108.57	6495.62	6343.06	7723.95	6695.76	7129.99	9464.65	5376.63	5779.7	7799.25	4431.79	5295.55	7577.04	5197.82	4626.29	7722.47	5776.3	7994.5	7186.15	5657.94	8186.08	7342.35	6926.75	7116.24	10208.4	3590.97	5359.71	6116.99	5432.06	6298.79	7890.55	492.554	3247.29	5392.81	0.269517	0.0775742	-0.297113	0.273946	0.0200526	0.954714	0.0157084
O95425	Supervillin OS=Homo sapiens (Human) OX=9606 GN=SVIL PE=1 SV=2	cell organization and biogenesis;regulation of biological process	cytoplasm;cytoskeleton;cytosol;membrane;nucleus	protein binding	SVIL	10	11000	11707.8	12360.8	17653.9	12806.9	13792.3	15521.1	13886.4	15257.2	6376.31	7557.84	11064.5	12654.1	13214	15171.5	5452.82	5225.18	9868.44	12644.6	12426.3	12366.2	12235.2	13636.4	11624.4	15772.1	12768.2	15386.1	4670.22	6663.68	9120.56	10812.9	11277.8	12696.8	1600.8	5588.08	6948.07	0.335604	0.116045	-0.837279	0.0118621	-0.998126	0.0156699	0.00226645
Q8WUM4	Programmed cell death 6-interacting protein OS=Homo sapiens (Human) OX=9606 GN=PDCD6IP PE=1 SV=1	cell death;cell division;cell organization and biogenesis;regulation of biological process;transport	cytoplasm;cytoskeleton;cytosol;extracellular;membrane	protein binding	PDCD6IP	3	11197.5	11755.8	15756.5	14435.3	13210	16858.8	13019.6	16410.1	22849.9	11515	11477.5	19013.9	10419.8	11785.2	13759.4	8674.37	9201.02	19012.9	11917.2	15270.2	19670.3	12504.1	16224.6	18161.9	13651.6	15454.3	17530.1	8920.7	8892.39	10694.5	11303.8	12653.1	15120.1	2535.19	3920.01	9077.08	0.201237	0.341735	-0.315638	0.420667	0.0365909	0.934096	0.00101626
Q9BUF5	Tubulin beta-6 chain OS=Homo sapiens (Human) OX=9606 GN=TUBB6 PE=1 SV=1	cell organization and biogenesis	cytoplasm;cytoskeleton;nucleus	catalytic activity;nucleotide binding;structural molecule activity	TUBB6	18	1339.78	1222.05	1587.01	1588.84	1623.42	1979.5	1735.87	1384.16	3024.97	1173.77	1213.8	2158.55	1167.12	1073.1	1938.67	840.663	961.311	2295.95	1196.6	1960.86	1730.09	1598.11	2154.04	2280	1707.99	1283.03	2962.52	872.609	1084.14	2637.66	1514.35	1108.32	1996.63	628.395	1946.66	4147.84	0.323522	0.102528	-0.434778	0.419997	-0.028226	0.962601	0.303559
Q9NTJ3	Structural maintenance of chromosomes protein 4 OS=Homo sapiens (Human) OX=9606 GN=SMC4 PE=1 SV=2	cell division;cell organization and biogenesis;metabolic process	chromosome;cytoplasm;cytosol;nucleus	nucleotide binding;protein binding	SMC4	3	2291.46	1959.77	2784.08	3642.51	2579.23	3174.57	3418.71	2802.28	5139.31	2370.81	2637.86	3866.91	2174.96	2018.14	3694.75	2339.04	2662.11	5139.49	2789.73	2562.13	3549.88	2894.38	2896.1	3748.68	2858.33	2496.58	4423.87	1487.59	2211.11	1951.31	2418.39	2705.74	3942.33	0	2188.64	3339.01	0.417481	0.113684	-0.35609	0.378622	0.362444	0.507754	0.0997745
O95782	AP-2 complex subunit alpha-1 OS=Homo sapiens (Human) OX=9606 GN=AP2A1 PE=1 SV=3	cell organization and biogenesis;cellular component movement;metabolic process;regulation of biological process;response to stimulus;transport	cytosol;membrane	protein binding;transporter activity	AP2A1	19	4461.92	5109.37	4255.16	6949.62	5592.14	4704.39	5927.32	5882.07	6700.41	4748.12	4219.82	5145.98	4958.97	5669.39	4526.19	4500.79	4567.19	4520.26	4895.64	7288.2	4932.99	5378.01	7301.89	3818.86	5879.52	5311.74	5265.68	3366.43	3422.31	6555.65	5435.85	6065.39	4698.48	902.266	4310.26	4028.04	0.318844	0.17961	-0.39117	0.0178112	-0.157392	0.192862	-0.0530577
Q01518	Adenylyl cyclase-associated protein 1 OS=Homo sapiens (Human) OX=9606 GN=CAP1 PE=1 SV=5	cell organization and biogenesis;cellular component movement;regulation of biological process;response to stimulus;transport	cytoplasm;cytoskeleton;extracellular;membrane;organelle lumen	protein binding	CAP1	1	30625.8	31917.7	36248.1	29591.8	38753.3	41143	26878.4	34348	39423.3	32029.2	24568.1	32846.6	34932.7	32501.4	40224.6	27355.8	17816.1	34274.2	32773.3	41187.8	43792.7	29230.7	46803.3	36989.7	29310.3	34716.4	35063.9	19742.6	18436.2	16027.5	26195	28114.9	36257.1	26473.6	23022.8	22190.7	0.148314	0.413351	-0.170287	0.45277	-0.438416	0.149954	-0.0591488
O75694	Nuclear pore complex protein Nup155 OS=Homo sapiens (Human) OX=9606 GN=NUP155 PE=1 SV=1	cell organization and biogenesis;metabolic process;regulation of biological process;transport	membrane;nucleus	protein binding;structural molecule activity;transporter activity	NUP155	5	2559.2	2222.62	4597.76	4213.82	3468.71	5130.74	3714.34	2848.64	6420.96	3155.9	2001.23	4836.92	3423.36	3766.19	4775.12	3570.79	3552.73	5396.65	3268.56	4717.84	4930.02	3373.1	4662.95	11049.3	3870.87	2932.94	10843.4	2139.43	5929.22	8193.43	3216.05	4177	5110.3	1828.75	3893.15	1807.8	0.450043	0.265121	-0.377587	0.502751	0.0654718	0.813262	0.563259
P42345	Serine/threonine-protein kinase mTOR OS=Homo sapiens (Human) OX=9606 GN=MTOR PE=1 SV=1	cell communication;cell death;cell organization and biogenesis;metabolic process;regulation of biological process;response to stimulus	cytoplasm;cytosol;endoplasmic reticulum;Golgi;membrane;mitochondrion;nucleus;vacuole	catalytic activity;DNA binding;nucleotide binding;protein binding	MTOR	1	3163.32	3654.1	3218.02	5092.79	4868.34	3965.13	4645.77	5019.05	12512.9	3874.78	3221.16	8083.67	4273.83	4361.53	4500.26	4076.88	3433.63	5856.74	4069.82	6162.11	6713.24	3880.14	6333.73	4179.54	4184.77	4035.72	5622.38	2788.03	5228.8	4421.33	4449.05	5290.74	3911.54	2804.51	2796.06	3796.39	0.472705	0.0265076	-0.546979	0.477665	0.0252183	0.920608	-0.235464
P29144	Tripeptidyl-peptidase 2 OS=Homo sapiens (Human) OX=9606 GN=TPP2 PE=1 SV=4	metabolic process	cytoplasm;cytosol;nucleus	catalytic activity;protein binding	TPP2	13	3444.64	5167.66	5473.38	5902.54	6257.14	5783.44	5894.72	7590.77	9003.5	4775.33	5137.28	6322.79	4712.04	5096.44	6571.31	4966.99	4099.63	7262.27	4778.77	5670.91	5915.15	4966.88	5565.68	5516.04	6097.63	5445.18	7854.51	2955.34	5854.43	3810.5	5692.66	6340.89	6909.19	740.379	5411.09	5802.84	0.349202	0.117939	-0.470076	0.108705	-0.00448939	0.98844	-0.028152
P14868	Aspartate--tRNA ligase, cytoplasmic OS=Homo sapiens (Human) OX=9606 GN=DARS1 PE=1 SV=2	cell organization and biogenesis;metabolic process	cytoplasm;cytosol;membrane	catalytic activity;nucleotide binding;protein binding;RNA binding	DARS	2	8058.61	10730	10157.3	11949.4	12772.4	11758.2	8794.77	12639.8	13987.3	8810.44	11083.8	9825.86	6443.23	8366	9476.33	6737.63	11562.2	10369	9664.34	11988.8	10904.9	9890.32	15390.2	10658.6	9808.31	12906.5	12619.4	6921.1	10361.1	6641.1	9587.54	8930.27	10300.8	20.3341	3026.21	3627.16	0.333746	0.0446524	-0.253199	0.323404	0.239381	0.438533	0.14254
P06756	Integrin alpha-V OS=Homo sapiens (Human) OX=9606 GN=ITGAV PE=1 SV=2	cell differentiation;cell growth;cell organization and biogenesis;cellular component movement;cellular homeostasis;metabolic process;regulation of biological process;response to stimulus;transport	cell surface;cytosol;membrane	metal ion binding;protein binding;receptor activity;signal transducer activity;transporter activity	ITGAV	2	64953.6	65801.1	54866.5	67408.8	67281.8	61886.6	63737.5	63220.5	41018.1	45970.9	47521.1	34974.4	68251.4	72359.4	60937.8	23507.7	23890.7	25729.5	69414.4	64925.4	58892.8	67069.2	68782.3	65896.9	68553.8	76158.1	55578.2	36893.5	37169.4	34454.8	63486.6	62528.4	54872.3	15072.1	18532.1	15152.2	0.0827342	0.40814	-0.386864	0.194781	-1.46263	0.00023167	0.0622198
P38606	V-type proton ATPase catalytic subunit A OS=Homo sapiens (Human) OX=9606 GN=ATP6V1A PE=1 SV=2	cellular homeostasis;metabolic process;regulation of biological process;response to stimulus;transport	cytosol;membrane;mitochondrion	catalytic activity;nucleotide binding;transporter activity	ATP6V1A	3	4114.27	4491.62	4813.09	5113.71	5773.86	5347.82	5113.16	5801.97	6329.04	4096.57	4579.88	4803.28	4256.17	4944.25	4926.67	3346.53	3922.77	5056.85	4811.48	6580.69	5053.58	4382.84	5909.92	4998.58	4892.77	5245.72	6301.68	3204.07	4332.32	4053.11	4790.07	5210.12	4647.21	632.994	2684.72	2736.56	0.274867	0.0283359	-0.355317	0.0374117	-0.196744	0.337243	-0.105
Q93008	Probable ubiquitin carboxyl-terminal hydrolase FAF-X OS=Homo sapiens (Human) OX=9606 GN=USP9X PE=1 SV=3	cell division;cell growth;cellular component movement;metabolic process;regulation of biological process;response to stimulus	cytoplasm;cytosol;membrane	catalytic activity;protein binding	USP9X	X	2906.16	2920.75	3679.88	5558.73	3501.85	5675.92	5110.1	3772.29	7201.84	4534.73	3249.07	4650.29	3077.81	2558.84	4484.56	3744.12	1954.53	5805.32	4903.93	3668.94	5443.41	5025.31	3981.21	5243.86	4935.2	4065.63	5005.81	2831.38	2855.37	3163.08	4317.68	3390.28	5424.82	69.2296	593.994	4202.87	0.632363	0.0809688	-0.371346	0.328533	0.184749	0.731515	0.0238974
O95347	Structural maintenance of chromosomes protein 2 OS=Homo sapiens (Human) OX=9606 GN=SMC2 PE=1 SV=2	cell division;cell organization and biogenesis;metabolic process;regulation of biological process	chromosome;cytoplasm;cytosol;nucleus	catalytic activity;motor activity;nucleotide binding;protein binding	SMC2	9	4345.75	5647.09	4545.33	9057.17	5136.74	6043.79	4158.48	6579.16	8458.03	5242.58	5918.32	5910.66	3579.65	4756.48	4567.57	5201.32	5694.95	5960.31	4904	5565.67	6403.08	5020.87	4694.41	5662.94	4068.42	6468.22	8471.28	4197.51	4350.21	5900.13	5061.45	4826.04	5133.41	1003.84	2135.96	0	0.4772	0.20379	-0.169186	0.605384	0.385526	0.0368066	-0.133807
P35606	Coatomer subunit beta' OS=Homo sapiens (Human) OX=9606 GN=COPB2 PE=1 SV=2	transport	cytoplasm;cytosol;Golgi;membrane	protein binding;structural molecule activity	COPB2	3	8903.39	9525.68	10931.8	12553.6	10198.3	11464.7	10506.7	11262	14356.1	7847.17	8541.14	10564.4	9162.77	11568.4	11850	6422.52	6486.73	12138.2	10562.1	12291.1	12527	10059.7	13145.1	11639	12198.4	11543.8	12595.4	4059.47	6123.53	5025.86	10306.7	10800.6	12244.6	173.122	2268.46	4541.58	0.220798	0.148986	-0.42256	0.0996713	-0.379372	0.29335	-0.0220448
O60716	Catenin delta-1 OS=Homo sapiens (Human) OX=9606 GN=CTNND1 PE=1 SV=1	cell organization and biogenesis;metabolic process;regulation of biological process;response to stimulus	cytoplasm;cytosol;membrane;nucleus	protein binding	CTNND1	11	10583.9	8882.98	8682.33	9420.25	10779.6	9124.12	15410.8	11032.5	10721.4	7383.67	8875.83	7580.71	5001.07	10348.5	10624.6	9571.64	6317.99	7939.32	17041.9	10825	9462.47	16435.4	11465.7	10757.4	13241.6	11786	10753.2	5064.3	8285.71	5703.7	5749.84	10651.6	10990.4	0	2740.5	3917.79	0.0589892	0.645981	-0.640536	0.048672	-0.124361	0.745662	0.0504754
P68104	Elongation factor 1-alpha 1 OS=Homo sapiens (Human) OX=9606 GN=EEF1A1 PE=1 SV=1	metabolic process;regulation of biological process;response to stimulus;transport	cytoplasm;cytoskeleton;cytosol;extracellular;membrane;nucleus;organelle lumen	catalytic activity;nucleotide binding;protein binding;RNA binding	EEF1A1	6	8305.52	12381.2	19209	13141.4	12486.8	19604.2	12132	14605.2	19131.7	8041.39	12145.1	17694	11327.6	18123.4	22860.3	11471.3	7378.2	12766.3	11824.7	14990.3	20621.6	8777.18	15077	20999.7	14079.8	16267.7	25014.4	9396.99	9288.54	14515.6	13152.4	15877.8	19432	8961.21	3628.11	8111.22	0.181123	0.672617	-0.276062	0.485333	-0.726477	0.137278	-0.0807693
Q8WX93	Palladin OS=Homo sapiens (Human) OX=9606 GN=PALLD PE=1 SV=3	cell organization and biogenesis;cellular component movement	cytoplasm;cytoskeleton;cytosol;membrane;nucleus	protein binding	PALLD	4	5501.98	5487.28	5379.91	6959.59	5604.52	6072.02	6956.5	5650.18	6165.55	4983.82	4824.28	5361.26	6859.17	5606.52	7980.6	4262.22	4878.02	7336.97	5922.12	6779.64	5560.96	5917.93	6308.27	5278.97	7024.27	6373.44	5572.14	2787.67	4148.27	3513.95	7546.15	5774.73	5453.19	3056.72	3986.98	6740.36	0.187121	0.131342	-0.307439	0.0434328	-0.311366	0.318776	-0.0611202
O60437	Periplakin OS=Homo sapiens (Human) OX=9606 GN=PPL PE=1 SV=4	cell death;cell organization and biogenesis;metabolic process;response to stimulus	cytoplasm;cytoskeleton;cytosol;membrane;mitochondrion;nucleus	protein binding;structural molecule activity	PPL	16	3292.74	4025.65	2766.85	4702.02	4478.9	4134.85	4308.88	5960.49	5040.55	4066.78	5231.63	4155.42	4140.83	4101.73	4546.85	3420.88	4836.02	5780.91	3343.7	4526.17	3385.37	3433.7	6271.72	3275.06	4318.67	6357.18	4020.99	2964.57	5054.7	3507.37	4058.1	3996.03	4690.02	68.573	5455.57	3644.97	0.400891	0.0547541	-0.186451	0.365714	0.134368	0.584386	0.205747
Q00839	Heterogeneous nuclear ribonucleoprotein U OS=Homo sapiens (Human) OX=9606 GN=HNRNPU PE=1 SV=6	cell differentiation;metabolic process;regulation of biological process;response to stimulus	cell surface;chromosome;cytoplasm;membrane;nucleus;spliceosomal complex	DNA binding;nucleotide binding;protein binding;RNA binding	HNRNPU	1	12136.3	13189.5	14420.2	14228	14364.2	14890	19906.3	21762.2	24113.7	20002.8	16334.9	16211.6	13531.8	13562.4	16234.5	20705.3	15893.6	16440.8	15179.7	18233.9	13646.7	13922.3	17312.4	13771.5	25245	18910.7	20022.2	11370.4	11333.4	12644.2	19571.9	17113.1	19386.6	0	5484.77	5104.24	0.129615	0.14547	-0.324029	0.0643528	0.29175	0.140599	-0.0643857
O43143	Pre-mRNA-splicing factor ATP-dependent RNA helicase DHX15 OS=Homo sapiens (Human) OX=9606 GN=DHX15 PE=1 SV=2	metabolic process;response to stimulus	cytoplasm;nucleus;spliceosomal complex	catalytic activity;nucleotide binding;protein binding;RNA binding	DHX15	4	5845.79	6774.94	6141.02	5822.97	6213.17	5972.3	6324.6	7556.75	10578.9	5292.27	5624.16	8472.6	5060.55	5590.92	6484.1	4850.44	6462.61	8021.73	4938.07	7342.91	6605.6	4873.34	6140.93	6098.02	5865.92	7489.13	9232.35	4009.32	5816.08	6885.31	6037.34	7334.22	6626.09	651.441	385.466	4098.55	-0.0591214	0.44508	-0.335201	0.354961	0.174204	0.506295	-0.142328
Q12888	TP53-binding protein 1 OS=Homo sapiens (Human) OX=9606 GN=TP53BP1 PE=1 SV=2	cell organization and biogenesis;metabolic process;regulation of biological process;response to stimulus	chromosome;cytoplasm;nucleus	DNA binding;protein binding	TP53BP1	15	3487.25	3359.94	2912.03	4274.72	4301.2	3751.62	5188.77	4659.46	4565.9	3834.15	3199.2	3289.18	4222.18	3571.34	3544.47	3286.56	2944.37	3584.11	4173.8	4262.94	2907.66	4764.5	4011.14	3552.97	5032.38	4267.04	4477.28	2873.98	2952.92	2925.26	4848.55	4336.8	4053.64	5048.82	2533.97	1855.19	0.337046	0.0266376	-0.481689	0.00794889	-0.208098	0.15332	0.120032
Q12931	Heat shock protein 75 kDa, mitochondrial OS=Homo sapiens (Human) OX=9606 GN=TRAP1 PE=1 SV=3	metabolic process;regulation of biological process;response to stimulus	membrane;mitochondrion;organelle lumen	nucleotide binding;protein binding;RNA binding	TRAP1	16	4878.7	4164.78	6896.27	7906.81	4479.9	7718.92	7301.61	4986.14	7661.27	5424.65	3012.02	6855.46	5812.1	3744.63	5390.13	4920.85	3809.4	5262.05	5300.87	7011.1	6721.02	5970.88	8543.08	5879.15	6688.75	4937.04	6563.58	3400.65	5103.69	3632.9	7042.24	4488.6	3853.47	1925.39	3364.79	2949.53	0.33497	0.371429	-0.383529	0.32974	-0.0952096	0.699972	0.0995794
P35573	Glycogen debranching enzyme OS=Homo sapiens (Human) OX=9606 GN=AGL PE=1 SV=3	metabolic process;response to stimulus;transport	cytoplasm;cytosol;endoplasmic reticulum;extracellular;nucleus;organelle lumen	catalytic activity;protein binding	AGL	1	3439.87	3396.56	3692.07	4197.07	3926.77	3898.73	4129.27	4303.26	6261.07	3510.85	3179.72	4219.32	3933.66	3568.27	4515.54	3896.22	3264.29	6887.53	3758.68	4502.28	3533.53	3747.84	4605.84	2980.4	4332.92	4428.21	4495.15	3321.18	3689.32	2821.08	4563.27	4660.18	4429.72	571.956	2103.47	4461.03	0.191446	0.0197614	-0.429551	0.167524	0.225236	0.588076	-0.0574453
Q02809	Procollagen-lysine,2-oxoglutarate 5-dioxygenase 1 OS=Homo sapiens (Human) OX=9606 GN=PLOD1 PE=1 SV=2	metabolic process;response to stimulus	endoplasmic reticulum;membrane	catalytic activity;metal ion binding;protein binding	PLOD1	1	5928.74	6511.13	6932.27	5810.19	7908.18	7895.62	7186.5	8342.61	11616.4	6005.64	6166.24	8189.43	6879.46	6029.91	7388.92	6294.11	5537.15	8168.37	5605.56	6543.32	8171.74	5374.64	7908.44	7519.78	6831.99	8047.54	8035.61	5566.03	6069.2	4199.62	7189.03	6763.34	7508.3	4041.98	977.178	2093.99	0.157982	0.378604	-0.414885	0.206442	-0.0213848	0.91507	0.0338368
P54136	Arginine--tRNA ligase, cytoplasmic OS=Homo sapiens (Human) OX=9606 GN=RARS1 PE=1 SV=2	metabolic process	cytoplasm;cytosol;membrane;mitochondrion;nucleus	catalytic activity;nucleotide binding;protein binding;RNA binding	RARS	5	4184.47	6843.09	6120.92	7094.53	7750.69	6894.02	6095.89	8724.53	9493.87	4057.53	5353.82	8575.64	3471.76	7140.44	5719.48	3582.47	4686.43	6979.18	5808.54	10225.2	7490.2	5327.42	11556.8	7514.48	6867.31	8045.83	8345.75	3126.93	4617.34	4598.09	4981.51	6394.6	6954.61	0	0	2531.9	0.342221	0.140726	-0.434851	0.280549	-0.0990443	0.817188	0.0526702
Q99798	Aconitate hydratase, mitochondrial OS=Homo sapiens (Human) OX=9606 GN=ACO2 PE=1 SV=2	metabolic process;response to stimulus	mitochondrion;organelle lumen	catalytic activity;metal ion binding	ACO2	22	4212.03	4049.32	4462.1	4118.92	4574.08	5135.66	4680.05	4874.15	6835.34	3937.36	3555.25	4473.35	4266.91	3934.22	4928.63	2841.55	2527.34	5068.6	4346.6	4882.92	4737.7	4241.13	4637.2	4372.32	4884.39	4870.46	4976.9	2257.2	2771.19	2402.82	3619.95	4055.42	4845.8	0	2166.38	4440.12	0.120171	0.310588	-0.453839	0.116406	-0.331067	0.351412	-0.0759823
Q16891	MICOS complex subunit MIC60 OS=Homo sapiens (Human) OX=9606 GN=IMMT PE=1 SV=1	cell organization and biogenesis;cellular homeostasis	membrane;mitochondrion	protein binding;RNA binding	IMMT	2	6283.6	6818.17	8256.78	9890.87	7632.05	8283.36	8342.24	8727.07	25165.3	7259.37	6471.06	14168.3	6217.42	6376.87	8097.47	5445.31	5509.61	11571.1	7766.78	8477.47	11354.3	7994.24	8474.11	7975.97	8923.01	7913.52	9645.01	4139.69	5377.94	5585.79	9269.21	7055.03	7138	0	291.01	9867.66	0.272908	0.172269	-0.598225	0.474469	0.122535	0.787229	-0.175096
P51659	Peroxisomal multifunctional enzyme type 2 OS=Homo sapiens (Human) OX=9606 GN=HSD17B4 PE=1 SV=3	cell differentiation;metabolic process	membrane;mitochondrion;organelle lumen	catalytic activity;protein binding	HSD17B4	5	4233.19	6440.4	5749.09	9771.98	6493.65	5927.03	6689.41	7173.31	7497.28	4524.62	6015.17	5690.61	5852.33	7226.3	6502.25	4554	4948.4	5811.19	5411.81	7963.28	6437.69	5712.86	9343.04	5717.88	6651.46	8211.85	6559.23	3242.79	5041.09	5703.71	6013.83	8458.59	6771.13	813.47	745.898	2084.44	0.434393	0.231394	-0.396212	0.0284659	-0.354633	0.0589422	0.0683331
P49736	DNA replication licensing factor MCM2 OS=Homo sapiens (Human) OX=9606 GN=MCM2 PE=1 SV=4	cell death;cell organization and biogenesis;metabolic process;response to stimulus	chromosome;cytoplasm;cytoskeleton;cytosol;nucleus	catalytic activity;DNA binding;metal ion binding;nucleotide binding;protein binding	MCM2	3	5763.34	4862.55	4166.09	8387.49	5732.78	4398.34	8160.18	6538.48	9065.58	4557.56	4613.27	6278.25	6917.53	5316.12	6007.43	6415.95	5481.54	9283.66	5929.22	7135.28	5678.71	6155.16	6852.85	4643.59	8457.87	5604.47	6514.41	5323.93	6035.13	5805.95	10783.8	6277.68	6515.22	0	4272.19	4292.94	0.324161	0.380099	-0.621271	0.0407397	0.215589	0.471652	-0.0865697
P30153	Serine/threonine-protein phosphatase 2A 65 kDa regulatory subunit A alpha isoform OS=Homo sapiens (Human) OX=9606 GN=PPP2R1A PE=1 SV=4	cell death;cell organization and biogenesis;metabolic process;regulation of biological process;response to stimulus	chromosome;cytoplasm;cytoskeleton;cytosol;membrane;mitochondrion;nucleus	catalytic activity;enzyme regulator activity;protein binding	PPP2R1A	19	15167	14772.7	16165.9	18850.1	15714.1	17958	16765	14269.7	21182.6	12376.5	11265.4	16365.9	14084.6	12524.8	16866.2	9422.1	7436.23	14410.6	17204.2	15458.5	17263.9	18020.2	15321	18583.3	18256.9	15723	18267	8844.84	8456.6	10757.8	15513.9	12521.6	17057.4	2441.97	2778.06	3900.12	0.187982	0.104234	-0.384247	0.185199	-0.475474	0.169672	0.0566078
P11940	Polyadenylate-binding protein 1 OS=Homo sapiens (Human) OX=9606 GN=PABPC1 PE=1 SV=2	metabolic process;regulation of biological process	cytoplasm;cytosol;membrane;nucleus;spliceosomal complex	protein binding;RNA binding;translation regulator activity	PABPC1	8	1012.2	1585.6	2369.03	3152.41	2212.34	2592.19	2342.48	2986.22	3375.76	1498.56	2202.66	3200.58	1910.29	2187.66	2433.25	3238.25	2225.15	2577.94	1855.31	2948.01	2336.22	1746.74	3173.31	2415.03	2477.23	2375.13	3295.58	1228.72	1992.34	976.457	4389.43	2202.3	2543.65	2078.76	981.421	839.884	0.679889	0.105789	-0.334782	0.357551	0.300088	0.2053	0.0389785
Q92538	Golgi-specific brefeldin A-resistance guanine nucleotide exchange factor 1 OS=Homo sapiens (Human) OX=9606 GN=GBF1 PE=1 SV=2	cell organization and biogenesis;cellular component movement;metabolic process;regulation of biological process;response to stimulus;transport	cytoplasm;cytosol;Golgi;membrane;mitochondrion;organelle lumen	protein binding	GBF1	10	4104.94	5075.23	5622.16	6841.08	5628.59	6627.76	5932.41	6267.81	6697.8	4808.47	4284.57	4956.5	4925.98	4982.24	5676.81	6282.21	3404.82	5343.95	4758.67	6041.96	5421.26	5182.4	6245.99	5889.64	5670.29	5719	6716.85	5129.71	4134.25	4864.54	5157.6	4781.91	5091.02	3511.65	1018.08	2870.76	0.367554	0.0690819	-0.427713	0.00581176	-0.0522217	0.844193	0.0943322
P13797	Plastin-3 OS=Homo sapiens (Human) OX=9606 GN=PLS3 PE=1 SV=4	cell organization and biogenesis	cytoplasm;cytosol;membrane	metal ion binding;protein binding	PLS3	X	6719.54	5237.89	4045.85	5249.38	4639.85	4774.39	6602.99	5464.29	7971.14	4465.81	4326.85	4779.13	5586.33	4007.43	5380.95	4751.7	3840.3	6014.94	6001.53	4421.46	4021.67	4534.05	4088.58	4262.01	6505.48	4784.18	5706.7	5995.65	3029.79	3509.82	5065.4	3797.76	4122.79	2263.04	1694.22	4534.84	-0.126126	0.604356	-0.562158	0.0430245	-0.035873	0.885914	-0.164885
P11388	DNA topoisomerase 2-alpha OS=Homo sapiens (Human) OX=9606 GN=TOP2A PE=1 SV=3	cell differentiation;cell division;cell organization and biogenesis;metabolic process;regulation of biological process;response to stimulus	chromosome;cytoplasm;nucleus	catalytic activity;DNA binding;metal ion binding;nucleotide binding;protein binding;RNA binding	TOP2A	17	2173.86	3287.65	2271.8	3274.41	3593.22	2423.27	2319.42	2411.68	2485.08	1784.42	1413.6	2259.53	2019.39	1766.06	2016.72	2414.22	2573.44	2233.34	3088.09	4314.3	2951.87	2793.8	4247.3	2680.51	2413.27	1569.78	2783.11	833.85	1426.24	1580.99	2214.81	2296.24	2257.89	385.066	202.452	962.517	0.264732	0.356632	-0.402982	0.0785249	0.315606	0.0216026	-0.0909562
O94979	Protein transport protein Sec31A OS=Homo sapiens (Human) OX=9606 GN=SEC31A PE=1 SV=3	cell organization and biogenesis;response to stimulus;transport	cytoplasm;cytosol;endoplasmic reticulum;membrane	protein binding	SEC31A	4	7032.52	6750.56	8314.3	10651.1	7361.65	9392.97	9560.05	7863.71	10775.5	7880.99	5871.99	8320.75	9843.9	7647.71	9807.24	7441.61	4979.14	8748.54	7931.54	7963.74	8906.43	7845.6	8570.59	9444.26	9675	7970.36	9457.99	4748.37	5192.16	5836.3	9788.07	7455.52	9777.88	396.749	2576.53	2772.8	0.3106	0.174262	-0.353329	0.14556	-0.366867	0.19717	0.0603073
P35241	Radixin OS=Homo sapiens (Human) OX=9606 GN=RDX PE=1 SV=1	cell organization and biogenesis;regulation of biological process;response to stimulus	cytoplasm;cytoskeleton;membrane	protein binding;RNA binding	RDX	11	1310.78	3218.64	2574.99	2600.82	3753.85	2911.09	1883.53	4830.76	5070.8	1621.85	4440.26	4544.8	1994.32	3322.96	3325.33	2362.31	3158.6	4355.31	2081.78	4016.77	3315.91	2059.05	3681.78	3173.92	2751.01	4497.9	4832.59	1253.56	2423.65	3449.86	2059.48	4025.26	3422.6	1309.9	510.455	2654.46	0.383194	0.334928	-0.151959	0.793331	0.192492	0.603002	-0.078684
P63010	AP-2 complex subunit beta OS=Homo sapiens (Human) OX=9606 GN=AP2B1 PE=1 SV=1	cell organization and biogenesis;cellular component movement;metabolic process;regulation of biological process;response to stimulus;transport	cytosol;membrane	protein binding;transporter activity	AP2B1	17	7039.58	7371.73	6316.82	8364.91	7073.86	7231.43	7529.67	7541.02	7673.13	5462.69	5483.55	6400.1	7272.34	6976.62	7595.03	4683.08	3576.66	5400.34	7695.51	6197.52	7081.74	7129.01	5838.37	7379.83	7630.04	8173.3	7485.62	4475.97	4590.54	4463.99	7816.74	8057.37	7396.3	2155.95	2485.47	2048.04	0.129207	0.274897	-0.390844	0.00451248	-0.677271	0.00819522	-0.0438244
Q16881	Thioredoxin reductase 1, cytoplasmic OS=Homo sapiens (Human) OX=9606 GN=TXNRD1 PE=1 SV=3	cell proliferation;cellular homeostasis;metabolic process;regulation of biological process;response to stimulus;transport	cytoplasm;cytosol;mitochondrion;nucleus	antioxidant activity;catalytic activity;nucleotide binding;protein binding	TXNRD1	12	1504.59	3967.3	2074.59	3049.48	3776.95	3437.6	3476.03	5863.86	3270.04	2555.91	5581.85	2868.46	3587.91	4567.1	4665.51	3372.64	5249.27	5165.88	2675.09	4126.93	2384.64	3029.59	3504.2	3267.36	3193.31	4408.88	3200.74	1333.88	1370.66	3024.73	4992.61	4366.19	4549.75	0	1625.92	4472.71	0.443723	0.306516	-0.196241	0.695719	0.104936	0.669939	0.0934098
O43795	Unconventional myosin-Ib OS=Homo sapiens (Human) OX=9606 GN=MYO1B PE=1 SV=3	cell organization and biogenesis;cellular component movement;transport	cytoplasm;endosome;membrane	catalytic activity;motor activity;nucleotide binding;protein binding	MYO1B	2	15304.4	11352.4	11991	14209	12334.4	14829.6	13320.2	12127.4	17303.7	9710.01	8739.13	15211.2	12239	10937	14312.3	8208.83	5976.04	14194.6	11856.7	12345.5	14258	11907.9	13218.2	13752.2	13032.3	12165.9	15491.1	6187.67	8494.24	11554.3	13171.8	11147.7	12084.4	2696.08	5327.14	9442.05	0.0983023	0.561427	-0.34492	0.300663	-0.401597	0.314671	0.0156026
Q9H0A0	RNA cytidine acetyltransferase OS=Homo sapiens (Human) OX=9606 GN=NAT10 PE=1 SV=2	metabolic process;regulation of biological process	membrane;nucleus	catalytic activity;nucleotide binding;protein binding;RNA binding	NAT10	11	2672.94	2579.33	3634.82	4468.83	3501.75	4355.11	3662.55	3608.15	6212.98	2818.99	2881.73	3953.89	2727.85	3263.52	4711.37	2851.36	3184.54	6063.96	2343.08	3784.44	3717.91	2673.32	4031.38	3888.71	3356.95	3397.44	5366.1	1806.06	2811.02	4092.57	4074.57	3676.79	4977.35	404.569	1890.13	3802.68	0.471884	0.0653704	-0.481923	0.243942	0.17701	0.713106	0.105642
P78344	Eukaryotic translation initiation factor 4 gamma 2 OS=Homo sapiens (Human) OX=9606 GN=EIF4G2 PE=1 SV=1	cell death;metabolic process;regulation of biological process	cytosol;membrane	protein binding;RNA binding	EIF4G2	11	6462.19	6911.41	5486.9	7571.21	7727.4	5783.52	8415.18	7913.82	8342.86	6176.16	5287.22	5612.6	6369.52	7209.33	5463.33	4604.91	3935.06	5877.81	7342.88	10149.9	5775.44	6946.97	10818.1	5757.02	7728.61	8248.75	8003.45	4084.88	5202.33	5327.92	7283.77	6684.69	5438.87	0	468.192	3118.09	0.160653	0.380534	-0.530898	0.00112364	-0.40135	0.112704	0.015657
Q10567	AP-1 complex subunit beta-1 OS=Homo sapiens (Human) OX=9606 GN=AP1B1 PE=1 SV=2	regulation of biological process;transport	cytosol;Golgi;membrane	protein binding;transporter activity	AP1B1	22	3406	3300.15	3036.62	4003.29	3875.39	3212.96	3439.32	3546.63	4367.57	3021.96	2951.54	3254.63	2591.89	2911.61	3220.91	2183.04	2391.54	3383.09	3407.4	4113.22	2792.8	3240.76	3806.18	3242.26	3305.31	3950.46	4075.57	1854.99	2075.39	2928.73	3034.09	3186.05	3354.76	0	651.329	2730.29	0.187071	0.169227	-0.299028	0.0823369	-0.13271	0.568931	-0.00339181
Q06210	Glutamine--fructose-6-phosphate aminotransferase [isomerizing] 1 OS=Homo sapiens (Human) OX=9606 GN=GFPT1 PE=1 SV=3	metabolic process;regulation of biological process	cytosol	catalytic activity	GFPT1	2	7867.53	8854.22	10206.6	9269.29	8069.16	11093.7	10327.3	8795.99	14063.7	8346.34	7831.5	11318.9	8141.33	8912.61	10923.2	6202.9	5752.02	10323.6	8321.15	8769.26	11564.8	8754.7	9995.09	9643.62	10828.9	9636.89	11408	5075.72	5854.65	7111.96	9144.33	8620.31	11416.5	919.576	3747.75	6359.58	0.0783991	0.675044	-0.271358	0.375745	-0.328595	0.319954	-0.0132415
Q8N1F7	Nuclear pore complex protein Nup93 OS=Homo sapiens (Human) OX=9606 GN=NUP93 PE=1 SV=2	cell organization and biogenesis;cellular component movement;metabolic process;regulation of biological process;response to stimulus;transport	membrane;nucleus	protein binding;structural molecule activity	NUP93	16	4801.96	3513.12	4736.62	7076.54	4327.16	5135.37	6691.09	4620.03	8862.7	4607.12	3980.95	6565.82	6440.75	3474.8	5679.43	5371.42	3446.63	7328.02	5838.28	6321.78	5102.95	6400.95	6371.51	5744.43	7117.06	4268.03	7024.28	3884.02	5221.25	5667.97	6654.26	3827.34	5663.28	0	1025.37	5393.02	0.341641	0.273775	-0.412796	0.313147	0.0501017	0.90402	0.101158
P40227	T-complex protein 1 subunit zeta OS=Homo sapiens (Human) OX=9606 GN=CCT6A PE=1 SV=3	metabolic process;regulation of biological process	cytoplasm;cytosol;membrane	nucleotide binding;protein binding;RNA binding	CCT6A	7	5773.36	8049.9	7513.81	8354.53	8323.67	10324.5	7514.21	11009.2	12390.8	5963.57	8288.11	10631.8	6733.34	8985.1	9486.32	7592.29	7202.22	10419.5	7001.3	7908.92	9555.86	6834.87	8519.93	9903.23	7672.7	9633.28	12663	4782.77	5575.88	14110.9	7774.32	9925.84	11220.7	2732.35	1390.38	5017.7	0.339742	0.118874	-0.313082	0.367472	0.000529537	0.998248	0.0459603
Q9NU22	Midasin OS=Homo sapiens (Human) OX=9606 GN=MDN1 PE=1 SV=2	cell organization and biogenesis;metabolic process	cytoplasm;cytoskeleton;cytosol;membrane;nucleus	catalytic activity;nucleotide binding;protein binding	MDN1	6	2236.21	2691.13	3379.74	4807.85	3159.53	4385.39	3249.17	3341.7	7473.11	3045.62	2296.46	5634.69	2881.12	2743.93	4250.71	3119.71	2305.06	5843.34	2792.61	3413.38	4806.15	2778.65	3327.28	4512.18	3375.54	3775.96	6154.97	2320.73	3060.1	4311.03	4074.1	3503.13	4695.75	2084.64	1628.69	3081.44	0.572421	0.0863064	-0.357552	0.582129	0.190283	0.712543	-0.0525684
Q9NR30	Nucleolar RNA helicase 2 OS=Homo sapiens (Human) OX=9606 GN=DDX21 PE=1 SV=5	cell differentiation;metabolic process;regulation of biological process;response to stimulus	cytoplasm;membrane;nucleus	catalytic activity;nucleotide binding;protein binding;RNA binding	DDX21	10	7266.54	8160.57	8850.73	12123.6	8785.67	9509.16	11756.2	11164.6	13594.1	8266.65	7706.44	10346.8	10271.3	7886.14	9088.53	9708.91	6406.95	10355.6	8835.09	9551.17	10016	9262.73	9661.26	8822.92	10318.8	8874.21	11533	7375.75	7287.07	7814.18	10608.6	7903.89	9426.04	6806.77	3979.56	7962.21	0.325308	0.139672	-0.472328	0.0352466	-0.0416071	0.862978	-0.0336774
Q02790	Peptidyl-prolyl cis-trans isomerase FKBP4 OS=Homo sapiens (Human) OX=9606 GN=FKBP4 PE=1 SV=3	cell organization and biogenesis;metabolic process;regulation of biological process;response to stimulus;transport	cytoplasm;cytoskeleton;cytosol;mitochondrion;nucleus	catalytic activity;nucleotide binding;protein binding;RNA binding	FKBP4	12	5429.6	6375.94	9535.46	9141.04	8314.61	11612.8	7379.25	6728.15	15107.5	7102.46	6066.87	12568.2	7978.61	7854.13	11167.6	8403.97	8657.94	13264.7	7214.02	10701.9	11027.4	7194.15	10316.7	10294.9	7519.23	5685.36	11875.9	4677.84	7816.04	8723.69	9658.37	7665.51	9557.16	4044.97	7071.62	4563.19	0.445829	0.18017	-0.182829	0.747706	0.167607	0.593818	-0.0578529
Q08378	Golgin subfamily A member 3 OS=Homo sapiens (Human) OX=9606 GN=GOLGA3 PE=1 SV=2	metabolic process;regulation of biological process;transport	cytoplasm;cytosol;Golgi;membrane;nucleus	catalytic activity;motor activity;protein binding;structural molecule activity;transporter activity	GOLGA3	12	2540.91	2885.58	2868.22	4098.75	3289.23	3217.28	3706.81	3753.48	5908.08	2989.82	2654.63	4062.79	3298.76	2528.28	3706.51	2668.33	2181.79	5095.99	3060.43	3035.65	3531.36	3006.81	3337.63	3872.15	3586.91	3343.09	4260.23	2557.3	2631.63	4034.39	3265.17	2955.15	3678.91	1096.75	1688.79	5758.47	0.354518	0.0644361	-0.461691	0.220458	0.0611203	0.893594	0.0856884
P46060	Ran GTPase-activating protein 1 OS=Homo sapiens (Human) OX=9606 GN=RANGAP1 PE=1 SV=1	cell organization and biogenesis;metabolic process;regulation of biological process;response to stimulus	chromosome;cytoplasm;cytoskeleton;cytosol;membrane;nucleus	enzyme regulator activity;protein binding;RNA binding	RANGAP1	22	6019.25	7724.3	7790.48	7773.18	6552.21	8955.65	7346.69	7296.29	10715.2	7033.93	6993.88	8972.36	6323.47	6741.23	11885.6	4910.53	5836.41	13866	6076.96	6829.57	8441.72	7028.42	6801.76	9452.71	7298.76	8709.94	12432.8	5144.97	7876.1	11737.3	5886.68	7045.22	9660.59	1574.27	3194.94	8520.81	0.112537	0.554598	-0.140806	0.579791	-0.0196391	0.9749	0.125152
O60313	Dynamin-like 120 kDa protein, mitochondrial OS=Homo sapiens (Human) OX=9606 GN=OPA1 PE=1 SV=3	cell death;cell organization and biogenesis;cellular component movement;cellular homeostasis;metabolic process;regulation of biological process;response to stimulus;transport	cytosol;membrane;mitochondrion	catalytic activity;metal ion binding;nucleotide binding;protein binding	OPA1	3	4570.75	5918.05	5071.35	6807.65	5494.64	5676.7	5702.32	5268.32	6640.27	4741.26	4252.76	5339.72	5221.29	4705.58	5627.1	4329.09	3550.6	5209.23	5133.25	5423.06	5574.36	5141.37	5948.72	5214.52	5030.92	6202.21	6676.39	3850.43	6860.94	5309.83	6354.05	5152.3	5372.03	590.834	1637.54	3258.87	0.208456	0.22915	-0.297054	0.10006	-0.248937	0.20835	0.0154725
P06744	Glucose-6-phosphate isomerase OS=Homo sapiens (Human) OX=9606 GN=GPI PE=1 SV=4	metabolic process;regulation of biological process;response to stimulus;transport	cytoplasm;cytosol;extracellular;membrane;organelle lumen	catalytic activity;protein binding	GPI	19	3759.14	5136.8	4138.36	4742.96	4185.5	5404.57	4549.19	5200.36	6711.89	4289.65	3883.87	4658.78	3115.56	4252.63	5244.14	2442.64	3235.06	4074.41	3659.28	4742.2	4530.02	4085.76	3855.5	4230.61	4195.47	5080.69	5806.97	2891.99	2586.5	2576.98	4180.96	4032.18	5722.63	1127.17	2129.98	2663.49	0.137031	0.468619	-0.359313	0.149191	-0.371048	0.285847	-0.0873383
P17980	26S proteasome regulatory subunit 6A OS=Homo sapiens (Human) OX=9606 GN=PSMC3 PE=1 SV=3	metabolic process;regulation of biological process;response to stimulus;transport	cytoplasm;cytosol;extracellular;membrane;nucleus;organelle lumen;proteasome	catalytic activity;enzyme regulator activity;nucleotide binding;protein binding	PSMC3	11	2663.28	3985.77	4730.03	3818.43	3351.35	5374.7	3369.62	3420.82	10279.2	3379.21	3505.67	6023.51	2368	3000.45	3605.12	2216.91	2476.32	6226.89	2603.98	3945.31	6324.13	2828.89	3853.48	5758.26	2651.58	3691.45	5669.43	1103.39	2907.35	3092.6	2314.19	3381.11	4664.89	309.097	2285.18	3527.02	0.140668	0.674844	-0.403122	0.601679	0.283233	0.65447	-0.0493348
P43304	Glycerol-3-phosphate dehydrogenase, mitochondrial OS=Homo sapiens (Human) OX=9606 GN=GPD2 PE=1 SV=3	metabolic process;transport	membrane;mitochondrion	catalytic activity;metal ion binding	GPD2	2	904.88	1415.48	2895.76	3287.54	1753.65	2895.73	2334.56	2220.91	5251.13	2203.34	1761.42	3979.15	1075.66	1810.6	2761.16	2056.28	1730.27	4757.94	1853.43	2752.11	3767.42	1454.22	3428.56	3130.47	2065.09	1884.47	3855	664.956	1996.73	3201.11	1618.42	1833.98	4175.07	0	577.186	425.896	0.605601	0.295226	-0.303903	0.632474	0.597404	0.420368	-0.0633515
P41250	Glycine--tRNA ligase OS=Homo sapiens (Human) OX=9606 GN=GARS1 PE=1 SV=3	metabolic process	cytoplasm;cytosol;extracellular;mitochondrion;organelle lumen	catalytic activity;nucleotide binding;protein binding	GARS	7	9453.02	9869.42	11784.9	11610.3	10403.7	12531.4	12084.3	10013.6	15410.8	6857.87	6810.08	10845.5	10432.2	9925.14	14098.9	6492.96	6318.54	14011.1	7901.54	11333.2	12874.3	10037.9	11166.4	11358.2	10544.4	9626.28	13932.7	1565.96	4499.48	5031.99	9013.45	8919.71	12568.8	0	1495.65	11724.7	0.15124	0.292433	-0.61365	0.103789	-0.361313	0.423351	0.0202312
O00429	Dynamin-1-like protein OS=Homo sapiens (Human) OX=9606 GN=DNM1L PE=1 SV=2	cell death;cell organization and biogenesis;regulation of biological process;response to stimulus;transport	cytoplasm;cytoskeleton;cytosol;endoplasmic reticulum;Golgi;membrane;mitochondrion	catalytic activity;enzyme regulator activity;nucleotide binding;protein binding	DNM1L	12	2718.38	3416.03	6259.89	4699.58	4823.26	5790.04	3907.28	5106.98	7557.05	3608.44	4256.89	5666.44	3481.68	4103.43	4466.2	3558.42	3246.3	4142.4	3395.87	4574.94	5965.25	3340.69	5030.63	5825.83	3723.76	4894.57	7225.9	2706	3648.06	5115.53	4147.84	4969.26	5216.14	2289.85	2310.13	0	0.305068	0.440298	-0.292338	0.457698	-0.13864	0.398034	0.0267784
P52948	Nuclear pore complex protein Nup98-Nup96 OS=Homo sapiens (Human) OX=9606 GN=NUP98 PE=1 SV=4	cell organization and biogenesis;metabolic process;regulation of biological process;transport	chromosome;cytosol;membrane;nucleus	catalytic activity;protein binding;RNA binding;structural molecule activity;transporter activity	NUP98	11	4694	6362.41	7018.11	8169.82	6540.07	7261.59	6546.92	8203.81	12703.6	5392.84	6882.46	9617.26	6302.56	7410.9	9134.65	5354.28	7940.65	10132.7	6572.08	7118.85	8311.97	6136.88	7084.43	7919.17	7763.41	7320.67	11803.5	3345.16	6087.87	6765.16	6943.11	7547.08	9148.65	1663.58	5274.94	6087.21	0.281675	0.195711	-0.326593	0.45	0.0361378	0.910173	-0.0576857
P11216	Glycogen phosphorylase, brain form OS=Homo sapiens (Human) OX=9606 GN=PYGB PE=1 SV=5	metabolic process;transport	cytoplasm;extracellular;membrane;organelle lumen	catalytic activity;protein binding	PYGB	20	4107.9	4835.29	5365.07	6190.61	5166	6101.32	5473.69	5698.4	10316	3502.06	3528.76	6996.34	5968.77	4953.43	6599.23	4156.49	2509.19	5271.52	4404.49	5431.95	6454.53	4858.84	5820.36	6544.96	5543.29	5516.76	8237.78	2561.1	3716.69	4695.85	5439.47	4994.84	6266.15	3029.21	3554.55	6454.95	0.287034	0.0988247	-0.615312	0.273025	-0.553655	0.117244	0.0803615
P50395	Rab GDP dissociation inhibitor beta OS=Homo sapiens (Human) OX=9606 GN=GDI2 PE=1 SV=2	metabolic process;regulation of biological process;response to stimulus;transport	cytoplasm;cytosol;extracellular;membrane;organelle lumen	catalytic activity;enzyme regulator activity;protein binding;RNA binding	GDI2	10	7153.12	8119.96	8591.88	8049.83	9368.51	9549.93	8465.51	9783.48	14171.7	7345.58	8210.12	10509.1	8180.24	9393.37	10633.1	7643.63	6228.65	10467.6	7353.55	9798.31	10052.2	7954.29	9358.81	10317.8	9891.38	8616.63	11126.2	6694.61	7074.57	6735.43	8542.77	9188.72	10364.8	4553.38	5201.75	6082.13	0.176369	0.17844	-0.314816	0.341914	-0.212714	0.419306	0.0224584
Q96TA1	Protein Niban 2 OS=Homo sapiens (Human) OX=9606 GN=NIBAN2 PE=1 SV=3	cell differentiation;cellular component movement;metabolic process;regulation of biological process;transport	cytoplasm;cytosol;membrane;nucleus	protein binding	FAM129B	9	11673.1	12790.7	12559.4	14845.1	13434.9	14094.6	14525.4	14621.6	17364.4	14283.2	12684.1	14945.2	12640.8	15447.3	14516.7	10248.5	9561.99	12290.9	12938.2	15588.5	15009.5	13539.7	15914.5	15070.5	15844.6	15863.6	17391.7	8202.52	9810.74	14008.5	12902.7	14023.2	15353.4	1726.3	3998.31	5139.33	0.194772	0.0283174	-0.150202	0.25251	-0.408378	0.0395469	0.0323915
Q9C0C2	182 kDa tankyrase-1-binding protein OS=Homo sapiens (Human) OX=9606 GN=TNKS1BP1 PE=1 SV=4	cell organization and biogenesis;metabolic process;regulation of biological process;response to stimulus	chromosome;cytoplasm;cytoskeleton;cytosol;nucleus	protein binding	TNKS1BP1	11	7504.54	6628.41	7962.27	9932.54	7604.64	8092.88	9046.74	7976.59	11193.6	7417.15	6185.31	8813.27	7808.15	6725.57	7694.12	5845.67	5205.79	6713.72	7651.13	8880.29	8321.26	8027.05	9943.79	7940.27	9555.18	7382.61	8773.8	6326.11	6979.37	7152.12	8018.03	7032.09	7452.71	4153.14	4463.93	4843.11	0.214102	0.219263	-0.332049	0.186066	-0.323315	0.0554273	0.0601697
Q16658	Fascin OS=Homo sapiens (Human) OX=9606 GN=FSCN1 PE=1 SV=3	cell organization and biogenesis;cell proliferation;cellular component movement;regulation of biological process	cytoplasm;cytoskeleton;cytosol	protein binding;RNA binding	FSCN1	7	5816.97	6944.95	7918.69	6250.06	8947.66	7222.52	7101.08	8233.87	9989.54	6631.7	6900.06	8276.29	6620.46	7026.21	9545.34	6078.45	7172.18	8324.55	5471.96	8274.93	8862.41	6945.15	8158.26	5568.47	7084.36	8837.09	8554.83	6612.66	4601.84	2992.52	8216.66	7541.55	8266.04	4939.9	3881.58	6464.49	0.116523	0.591469	-0.215672	0.298834	-0.104255	0.655899	-0.129247
P43246	DNA mismatch repair protein Msh2 OS=Homo sapiens (Human) OX=9606 GN=MSH2 PE=1 SV=1	cell differentiation;cell organization and biogenesis;metabolic process;regulation of biological process;response to stimulus	membrane;nucleus	catalytic activity;DNA binding;metal ion binding;nucleotide binding;protein binding	MSH2	2	3380.93	3919.14	4277.88	4873.49	5404.35	4728.37	4359.02	6036.14	7372.2	3661.75	4087.07	5817.08	3563.82	4063.26	4951.25	3811.09	4788.49	6102.17	3812.08	5873.22	4869.74	3360.64	5284.55	4496.74	4404.22	4426.8	5986.71	3097.9	4709.58	3248.51	4501.87	4633.65	5010.57	761.63	904.571	2063.16	0.37418	0.0262176	-0.389244	0.269249	0.225047	0.414361	-0.147341
A0AVT1	Ubiquitin-like modifier-activating enzyme 6 OS=Homo sapiens (Human) OX=9606 GN=UBA6 PE=1 SV=1	metabolic process;response to stimulus	cytoplasm;cytosol	catalytic activity;nucleotide binding;protein binding	UBA6	4	5567.62	6240.64	6176.95	7721.72	5290.84	5947.1	6692.85	5839.88	7891.08	6363.04	5938.56	7290.13	4907.01	5194.68	5800.39	5036.3	4865.79	6232.51	5385.7	5663.96	5781.51	5969.59	5561.84	5443.11	6388.06	5601.52	6051.07	6648.26	6221.54	5556.39	6078	5233.15	5705.2	2404.9	4924.51	5394.46	0.0761222	0.689998	-0.060008	0.718339	0.0209418	0.885273	0.0122373
Q13045	Protein flightless-1 homolog OS=Homo sapiens (Human) OX=9606 GN=FLII PE=1 SV=2	cell organization and biogenesis;development;metabolic process;regulation of biological process	cytoplasm;cytoskeleton;cytosol;nucleus	protein binding	FLII	17; CHR_HSCHR17_3_CTG1	12703.9	10034.6	11623.9	14454.7	11471.5	14116.9	15010.5	12384.1	16001.1	10589.2	9495.9	13158.2	12801.8	10658.2	15329.3	10858	8165.93	12638.2	13350.4	11496.7	13586.8	14026.2	11745.8	13461.8	13357.9	12597.3	15932.2	8878.24	9964.41	11392.1	13962.2	11097.9	17248.4	6309.21	7808.08	4086.71	0.220723	0.19584	-0.384484	0.0915294	-0.292899	0.273689	0.0297195
Q6PGP7	Tetratricopeptide repeat protein 37 OS=Homo sapiens (Human) OX=9606 GN=TTC37 PE=1 SV=1	metabolic process	cytoplasm;cytosol;nucleus	protein binding	TTC37	5	4390.6	4179.92	5572.68	6659.4	4569.51	5805.34	5566.97	5659.91	8440.84	5414.41	4204.65	6976.48	4521.47	5092.28	6845.47	3894.43	3618.92	6309.25	4480.07	5765.73	6536.39	5144.42	5778.27	5847.25	5582.26	5192.11	7261.64	4196.19	5103.11	5708.51	5120.7	5127.17	7339.64	2320.09	7459.26	2416.82	0.26833	0.26578	-0.245034	0.454625	-0.251867	0.470624	-0.00105332
P36776	Lon protease homolog, mitochondrial OS=Homo sapiens (Human) OX=9606 GN=LONP1 PE=1 SV=2	cell organization and biogenesis;metabolic process;response to stimulus	cytosol;membrane;mitochondrion;nucleus;organelle lumen	catalytic activity;DNA binding;nucleotide binding;protein binding;RNA binding	LONP1	19	1862.69	2969.55	3292.9	7458.16	3346.14	3613.09	3017.37	4004.29	5193.74	1970.6	3084.05	4085.94	2728.22	3255.78	4312.75	2553.54	3339.4	4394.55	2738.25	3778.6	3299.68	3127.78	3898.15	3683.48	3819.61	3614.74	5170.49	1325.06	2988.89	3207	2802.38	3555.35	3982.44	974.246	2661.86	2154.99	0.827345	0.20772	-0.418341	0.307419	-0.00129721	0.996733	0.125594
Q709C8	Vacuolar protein sorting-associated protein 13C OS=Homo sapiens (Human) OX=9606 GN=VPS13C PE=1 SV=1	cell organization and biogenesis;transport	cytoplasm;cytosol;membrane;mitochondrion		VPS13C	15	3803.14	4012.78	4671.51	5222.1	5021.59	3484.71	6022.87	5760.16	4453.46	4589.26	4375.01	3693.32	4619.25	5397.05	3758.23	3323.94	3314.36	3594.72	4777.69	5629.32	4144.92	4977.13	6385.57	4271.11	6461.3	5760.59	4251.27	4549.33	4825.32	4112.16	5981.38	5768.79	3521.66	2479.67	3761.31	2954.39	0.136686	0.533587	-0.359236	0.0982175	-0.428773	0.0705567	0.103459
P55884	Eukaryotic translation initiation factor 3 subunit B OS=Homo sapiens (Human) OX=9606 GN=EIF3B PE=1 SV=3	cell organization and biogenesis;metabolic process;regulation of biological process	cytoplasm;cytosol	protein binding;RNA binding;structural molecule activity	EIF3B	7	3905.27	8265.9	6454.62	4665.88	5429.61	6418.71	4359	6274.05	8128.6	4478.89	2918.77	5647.68	4541.18	5505.86	7596.69	3688.99	2895.24	5762.88	4328.79	8484.75	7379.6	4557.82	5015.48	7698.15	4016.5	6495.73	9270.37	3083.62	2575.21	5479.48	5320.67	4963.33	7201.47	4244.5	3554.46	2308.91	-0.173595	0.632753	-0.524252	0.229536	-0.514983	0.2284	-0.225477
Q13439	Golgin subfamily A member 4 OS=Homo sapiens (Human) OX=9606 GN=GOLGA4 PE=1 SV=1	cell organization and biogenesis;regulation of biological process;transport	cytoplasm;cytosol;Golgi;membrane	protein binding	GOLGA4	3	5782.53	4732.06	9923.24	9515.29	5192.88	11702.8	8930.02	6163.28	17698	6314.27	5028.12	13016.1	8433.57	5803.67	12660	5991.42	5380.38	12983.9	7136.63	6424.54	10816.9	6098.97	6932.48	11737.2	10456.5	6408.62	13231.9	5798.69	5725.89	10367.5	8934.6	6422.47	13803.4	2247.34	5351.51	9101.18	0.369896	0.467689	-0.428891	0.546169	-0.143197	0.801417	0.0229312
P11413	Glucose-6-phosphate 1-dehydrogenase OS=Homo sapiens (Human) OX=9606 GN=G6PD PE=1 SV=4	metabolic process;regulation of biological process;response to stimulus	cytoplasm;cytosol;membrane;nucleus	catalytic activity;nucleotide binding;protein binding	G6PD	X	5895.17	4566.87	5344.72	6841.44	5338.69	6242.02	7259.18	6317.56	7564.97	6571.3	4845.47	7542.45	6590.57	5172.28	6336.46	5954.29	5086.53	7201.53	6029.15	5986.16	6048.99	6024.34	5614.11	6227.8	6222.78	5635.84	7770.84	5558.45	5021.4	5051.83	7684.36	5111.92	7131.05	2440.41	2125.17	2025.54	0.2209	0.208779	-0.157192	0.451728	0.0113574	0.952564	-0.0159044
P22626	Heterogeneous nuclear ribonucleoproteins A2/B1 OS=Homo sapiens (Human) OX=9606 GN=HNRNPA2B1 PE=1 SV=2	metabolic process;regulation of biological process;response to stimulus;transport	cytoplasm;extracellular;membrane;nucleus;spliceosomal complex	DNA binding;protein binding;RNA binding	HNRNPA2B1	7	6624.45	8292.83	7156.44	8584.6	9347.88	8256.6	8256.34	11096.4	12684.6	7400.58	9175.7	9138.89	7170.39	8972.38	8118.53	7627.47	9004.16	7546.17	6947.4	10397.2	8700.51	7270.15	9457.83	7743.78	7632.05	9834.69	12298.8	6469.17	6466.42	8795.99	8658.6	9761.33	8821.71	7056.83	5495.05	3223.56	0.246636	0.0802469	-0.317134	0.212344	-0.00497361	0.970329	-0.0898964
Q9P0K7	Ankycorbin OS=Homo sapiens (Human) OX=9606 GN=RAI14 PE=1 SV=2	cell differentiation;metabolic process	cytoplasm;cytoskeleton;cytosol;mitochondrion;nucleus	protein binding	RAI14	5	12882	11544.1	14551.8	17000.4	13705.2	17766.5	15849.1	14200.7	19970.4	13839.5	10679	15762.1	13803.7	11547.6	15592.2	10366.7	8418.11	15537.1	14368.1	14384.3	16989.5	15314.6	14956.2	17351.1	17180.9	14447.5	19189.1	11840	11132	12560.6	14603.1	12202.2	15238	2284.56	6159.4	7226.41	0.314498	0.105704	-0.312426	0.225404	-0.254507	0.41422	0.0581103
Q9HAV4	Exportin-5 OS=Homo sapiens (Human) OX=9606 GN=XPO5 PE=1 SV=1	metabolic process;regulation of biological process;transport	cytoplasm;cytosol;nucleus	protein binding;RNA binding;transporter activity	XPO5	6	3174.81	5179.67	4360.77	7710.89	4993.96	4758.69	4881.63	6328.66	8736.98	4324.96	5206.93	5811.2	4528.6	4586.65	5753.74	3676.99	4289.97	5511.81	4488.24	4458.47	4542.89	3871.56	4881.49	4222.63	4695.82	5938.07	6123.28	2349.87	4745.68	3736.53	4748.44	5346.83	5097.71	0	471.408	2477.81	0.457786	0.227652	-0.378603	0.271559	-0.141617	0.527725	-0.0560384
O43390	Heterogeneous nuclear ribonucleoprotein R OS=Homo sapiens (Human) OX=9606 GN=HNRNPR PE=1 SV=1	metabolic process;regulation of biological process	cytoplasm;endoplasmic reticulum;nucleus;spliceosomal complex	protein binding;RNA binding	HNRNPR	1; CHR_HSCHR1_4_CTG3	1220.25	2034.73	2616.63	5785.91	3196.76	2820.73	2469.7	3038.17	3641.67	2005.08	2773	3391.34	2646.77	2524.35	2928.52	1843.04	2767.58	3320.74	2334.01	5743.74	2623.45	2775.84	6865.4	2658.06	3406.45	3489.97	3042.07	1273.56	3370.53	2489.32	3807.85	2614.01	3119.97	1845.75	757.519	1618.24	1.00738	0.12357	-0.163468	0.567212	-0.0302909	0.906258	0.200804
Q13620	Cullin-4B OS=Homo sapiens (Human) OX=9606 GN=CUL4B PE=1 SV=4	cell organization and biogenesis;metabolic process;regulation of biological process;response to stimulus	cytosol;nucleus	catalytic activity;DNA binding;protein binding	CUL4B	X	2162.56	2359.2	2503.84	3128.49	2859.13	2616.42	2907.73	2637.12	3424.74	3130.25	3048.17	2940.55	2709.95	2600.57	2059.51	3097.37	2483.77	1929.25	2521.18	2573.34	2691.43	2489.6	2792.24	3204.64	3212.06	2656.27	2706.46	2863.68	2612.8	2918.62	3262.2	2245.07	2078.09	494.193	1441.54	32.0855	0.292394	0.0416614	0.0238301	0.844162	0.0272186	0.910911	0.124294
Q14643	Inositol 1,4,5-trisphosphate receptor type 1 OS=Homo sapiens (Human) OX=9606 GN=ITPR1 PE=1 SV=3	cell death;cellular homeostasis;regulation of biological process;response to stimulus;transport	cytoplasm;endoplasmic reticulum;membrane	metal ion binding;protein binding;receptor activity;signal transducer activity;transporter activity	ITPR1	3	4307.03	2727.7	2573.77	5446.75	3108.29	3366.21	5318.44	3380.11	3939.79	4898.91	7388.14	2940.76	5584.96	3455.93	3430.19	4813.32	6640.99	4432.06	4291.76	3644.87	2323.32	4314.24	4158.26	2807.15	5388.92	4313.74	4725.1	2400.1	9521.08	3742.75	4472.29	3763.73	4284.85	0	4284.21	3429.13	0.311153	0.451267	0.268901	0.573489	0.349204	0.313045	0.1367
P21399	Cytoplasmic aconitate hydratase OS=Homo sapiens (Human) OX=9606 GN=ACO1 PE=1 SV=3	cellular homeostasis;metabolic process;regulation of biological process;response to stimulus;transport	cytoplasm;cytosol;endoplasmic reticulum;Golgi;mitochondrion	catalytic activity;metal ion binding;protein binding;RNA binding	ACO1	9	3214.28	3023.73	3975.57	2922.5	3409.85	4400.14	4267.34	4359.15	8248.2	3508.92	2723.92	4728.69	3714.6	3461.66	4397.4	2118.6	2468.16	3513.02	3132.17	4693.29	5665.75	3723.19	4421.1	4841.05	4244.22	4157.84	5287.3	3279.24	2222.63	2787.03	3957.12	4398.35	4672.47	901.576	2504.8	1410.22	0.0714966	0.757448	-0.622412	0.241732	-0.51489	0.0829764	-0.0551353
P63104	14-3-3 protein zeta/delta OS=Homo sapiens (Human) OX=9606 GN=YWHAZ PE=1 SV=1	cell organization and biogenesis;metabolic process;regulation of biological process;response to stimulus;transport	cytoplasm;cytosol;membrane;mitochondrion;nucleus	catalytic activity;protein binding;RNA binding	YWHAZ	8	5294.88	6596.65	7278.72	7533.27	7620.66	7607.1	6296.12	7699.37	12055.1	5199.93	6271.47	8676.64	5583.72	6681.11	7682.1	4903.49	4835.22	8432.23	6225.08	7092.1	8738.47	7127.71	7975.85	8765.65	7736.29	7873.98	8458.79	4009.84	5193.84	5099.16	5070.79	6337.13	7794.14	827.914	3699.25	4586.16	0.247697	0.109117	-0.370678	0.384266	-0.134534	0.680025	0.114002
P24928	DNA-directed RNA polymerase II subunit RPB1 OS=Homo sapiens (Human) OX=9606 GN=POLR2A PE=1 SV=2	metabolic process;regulation of biological process;response to stimulus	cytoplasm;nucleus	catalytic activity;DNA binding;metal ion binding;protein binding;RNA binding	POLR2A	17	13242	13937.1	14593.7	15031.6	14923.5	18568.2	15993.9	16845.2	21263.2	14062.2	13754.8	17498.8	12872.7	13589.9	16319.6	9885.75	10316.8	15936	14544.9	15270.4	17251.2	14780.1	16101.2	17482	17563.2	17235.6	19780.2	12492.5	13999.2	14696.6	14027.6	15026.6	16648.8	4282.3	9131.02	8249.01	0.216113	0.148498	-0.255676	0.221929	-0.243466	0.373756	0.0392124
Q92499	ATP-dependent RNA helicase DDX1 OS=Homo sapiens (Human) OX=9606 GN=DDX1 PE=1 SV=2	cell organization and biogenesis;development;metabolic process;regulation of biological process;response to stimulus	cytoplasm;cytosol;membrane;nucleus	catalytic activity;DNA binding;nucleotide binding;protein binding;RNA binding	DDX1	2	5694.13	5385.96	7177.67	10613.1	5265.79	9643.77	9006.9	6305.15	11490.3	5395.2	5110.81	8787.95	6214.05	6251.54	9617.68	7607.44	6290.76	9986.85	7870.46	6781.52	8984.68	6912.48	6894.41	8570.77	7205.84	6557.01	10963.3	3909.16	4229.72	7019.42	7198.28	6569.5	10221.3	86.5199	4831.87	3337.78	0.483267	0.235359	-0.47421	0.259636	0.113154	0.720341	-0.0789667
Q13310	Polyadenylate-binding protein 4 OS=Homo sapiens (Human) OX=9606 GN=PABPC4 PE=1 SV=1	coagulation;metabolic process	cytoplasm;cytosol;nucleus	protein binding;RNA binding	PABPC4	1	1586.52	1467.95	1725.76	3150.39	1871.93	2697.49	2997.01	2034.29	3898.97	2104.19	1436.61	3154.57	3019.52	2588.78	3690.15	3396.02	2392.09	4667.59	2905.07	3270.54	2427.47	2185.43	4367.6	1678.37	3004.29	2408.33	3361.55	1583.08	1075.53	2560.5	3301.22	2652.36	3877.24	421.598	46.0033	2308.5	0.691487	0.0621217	-0.415539	0.36798	0.169227	0.626186	-0.0637161
O15027	Protein transport protein Sec16A OS=Homo sapiens (Human) OX=9606 GN=SEC16A PE=1 SV=4						3235.24	3828.62	3331.03	5359.43	4224.19	3447.53	5327.48	4602.83	7436.48	3898.27	4218.37	4414.72	3885.43	3758.65	3901.88	3521.66	3525.83	3675.04	4276.17	4367.77	3977.46	3861.04	4671.23	3809.1	4595.55	4612.05	5478.17	2669.02	3078.51	2890.4	4206.09	4514.84	3524.66	1724.08	948.332	5055.44	0.326088	0.207361	-0.470788	0.135242	-0.106742	0.0154716	-0.0323695
Q86XP3	ATP-dependent RNA helicase DDX42 OS=Homo sapiens (Human) OX=9606 GN=DDX42 PE=1 SV=1	metabolic process;regulation of biological process	cytoplasm;cytosol;membrane;nucleus	catalytic activity;nucleotide binding;protein binding;RNA binding	DDX42	17	4812.58	4226.88	4310.87	5538.18	3615.79	4171.94	5660.38	5501.14	5778.77	4128.23	3818.94	4415.74	5185.18	4611.52	4760.55	4197.11	3980.77	4158.5	4686.02	4496.48	4427.6	4614.38	4858.1	4864.16	4777.69	5361.58	7398.18	2170.89	2259.99	5515.36	5591.82	5189.17	4732.65	0	2690.37	2103.18	-0.0026422	0.989817	-0.454438	0.0013093	-0.238818	0.0159117	0.0750285
Q13435	Splicing factor 3B subunit 2 OS=Homo sapiens (Human) OX=9606 GN=SF3B2 PE=1 SV=2	metabolic process	nucleus;spliceosomal complex	protein binding;RNA binding	SF3B2	11	4829.29	4578.65	3555.47	5311.65	5077.47	4694.31	6266.35	5994.71	6702.55	6567.53	5532.79	5003.96	5453.41	5745.26	4433.03	4577.08	5024.1	5311.74	5184.66	5723.08	5273.14	5699.83	5812.86	5289.17	6560.3	5585.79	6378.33	5024.86	4963.85	5457.94	7762.35	5798	5380.07	604.5	2386	5215.55	0.218519	0.174971	-0.148877	0.285637	-0.0679111	0.62381	0.0543312
Q7L576	Cytoplasmic FMR1-interacting protein 1 OS=Homo sapiens (Human) OX=9606 GN=CYFIP1 PE=1 SV=1	cell differentiation;cell growth;cell organization and biogenesis;development;regulation of biological process;response to stimulus;transport	cytoplasm;cytosol;extracellular;organelle lumen	protein binding;RNA binding	CYFIP1	15	3500.02	3444.5	4072.95	4549.21	4457.25	4728.82	4368.82	3918.91	6066.93	3500.14	3254.81	4812.32	3569.14	3852.8	5344.91	2771.93	2586.47	3663.06	3886.99	4516.11	5159.05	3816.36	4663.72	4619.56	4144.17	3751.78	5325.14	3371.14	3300.25	3668.13	3887.4	4140.9	4675.23	1074.54	2678.32	2479.78	0.318094	0.0137861	-0.311471	0.317045	-0.50097	0.124251	-0.0500591
O00567	Nucleolar protein 56 OS=Homo sapiens (Human) OX=9606 GN=NOP56 PE=1 SV=4	metabolic process	cytoplasm;membrane;nucleus	protein binding;RNA binding	NOP56	20	4310.75	2429.92	3898.24	5340.96	3201.88	5207.2	5635.59	4332.87	8604.29	4492.48	2442.68	6277.97	3138.25	2012.83	4823.93	1983.51	1862.78	6696.89	5119.02	1925.55	4217.75	7204.73	2081.12	5594.34	6253.51	3610.74	6898.85	4956.84	3313.19	4117.69	6607.82	3476.41	4700.12	0	0	665.9	0.370086	0.311915	-0.491216	0.347746	0.0799213	0.920786	0.401889
P26599	Polypyrimidine tract-binding protein 1 OS=Homo sapiens (Human) OX=9606 GN=PTBP1 PE=1 SV=1	metabolic process;regulation of biological process;response to stimulus	membrane;nucleus	protein binding;RNA binding	PTBP1	19	3005.34	2454.54	2781.1	4215.71	2484.46	1718.6	3471.1	3842.21	1132.44	3876.59	2676.62	1958.35	3290.13	3066.08	1440.46	4034.18	2868.26	746.069	2911.44	2651.48	2485.28	3147.78	3805.37	2615	3566.45	2611.27	1404.94	3311.1	2691.76	2286.43	3854.54	3057.63	1807.38	2192.76	2947.39	266.74	0.030794	0.941258	0.0111996	0.983808	-0.0276818	0.967091	0.249574
Q15075	Early endosome antigen 1 OS=Homo sapiens (Human) OX=9606 GN=EEA1 PE=1 SV=2	cell organization and biogenesis;metabolic process;transport	cytoplasm;cytosol;endosome;membrane	catalytic activity;metal ion binding;motor activity;protein binding;transporter activity	EEA1	12	4438.3	4149.74	4794.84	5174.57	4379.19	5851.07	5904.01	4865.21	7853.84	4347.82	4355.68	5903.14	5178.15	4164.64	6867.94	3899.95	4119.66	6901.13	5547.31	5166.54	5985.75	5641.32	5355.87	5329.76	7189.57	5440.58	6209.22	4048.59	3876.77	4983.8	5722.05	4685.98	5813.05	1250.05	2844.57	5173.66	0.202995	0.220384	-0.350465	0.258496	-0.119629	0.747562	-0.0325599
P63244	Receptor of activated protein C kinase 1 OS=Homo sapiens (Human) OX=9606 GN=RACK1 PE=1 SV=3	cell death;cellular homeostasis;development;metabolic process;regulation of biological process;response to stimulus	cytoplasm;cytosol;membrane;mitochondrion;nucleus;ribosome	enzyme regulator activity;protein binding;RNA binding;structural molecule activity	GNB2L1; RACK1	5	7144.98	6825.36	6629.38	9286.98	6947.64	9458.6	7760.72	6715.66	10081.9	7519.54	4834.95	6904.01	9170.27	7636.13	9406.09	5228.47	4227.34	7183.2	7302.11	7564.7	7159.92	7414.6	6623.91	9110.73	7059.99	6199.54	10003.1	4615.97	4216.19	4045.85	7446.65	7129.71	8927.36	2518.91	421.852	1542.65	0.318763	0.108307	-0.350713	0.240897	-0.655685	0.0363012	0.0717089
O00468	Agrin OS=Homo sapiens (Human) OX=9606 GN=AGRN PE=1 SV=6						39436.8	39151.5	40922.2	48629.1	41723.4	43163.8	45249.2	44350.4	45548.4	46260.2	47704.2	49566.3	40563.8	38436.5	41768.5	43484.4	37067.5	41717.6	43994.7	41821.8	44181.3	42362.9	41508.3	42869.9	44158.2	44704.7	46721.8	48554.7	50641.6	49370.2	44889.9	39541.3	41860.1	40371.8	36055.2	36259	0.159879	0.0982359	0.086819	0.0522782	0.0178166	0.827236	-0.0366048
P60842	Eukaryotic initiation factor 4A-I OS=Homo sapiens (Human) OX=9606 GN=EIF4A1 PE=1 SV=1	metabolic process;regulation of biological process	cytoplasm;cytosol;membrane;nucleus	catalytic activity;DNA binding;nucleotide binding;protein binding;RNA binding	EIF4A1	17	3966.7	3497.56	4700.33	4220.27	3973.15	5437.69	4100.85	3837.15	9575.32	3421.79	2747.87	7767.35	3529.74	4062.83	5150.19	2860.17	3600.7	5392.86	4178	4138.05	6406.31	4409.57	4200.17	6113.77	4769.25	3296.41	5954.73	2044.38	2322.65	2798.86	3983.23	4665.26	5986.86	2094.09	3420.4	4558.55	0.164215	0.441061	-0.329531	0.651217	-0.104338	0.75595	0.000113439
Q96AC1	Fermitin family homolog 2 OS=Homo sapiens (Human) OX=9606 GN=FERMT2 PE=1 SV=1	cell organization and biogenesis;regulation of biological process;response to stimulus	cell surface;cytoplasm;cytoskeleton;cytosol;membrane;nucleus	protein binding	FERMT2	14	2980.54	3705.54	3880.53	3087.84	3310.48	3893.88	4356.08	5582.26	6209.09	3805.56	4381.89	5003.77	3306.5	4477.84	4413.38	2692.41	3515.5	4284.86	3721.03	3159.48	4108.94	3422.75	2907.73	4447.12	4037.7	6001.35	4739.95	3221.01	3369.41	3403.02	5774.64	5142.83	4247.5	0	0	1583.84	-0.0379614	0.81476	-0.291726	0.201201	-0.217216	0.394734	-0.0280839
P40763	Signal transducer and activator of transcription 3 OS=Homo sapiens (Human) OX=9606 GN=STAT3 PE=1 SV=2	cell differentiation;cell organization and biogenesis;cell proliferation;cellular component movement;defense response;metabolic process;regulation of biological process;reproduction;response to stimulus;transport	cytoplasm;cytosol;membrane;mitochondrion;nucleus	DNA binding;protein binding;signal transducer activity	STAT3	17	6895.08	7682.37	8191.62	9182.2	8883.26	9984.05	8206.13	8242.52	10285	7654.04	8220.76	9420.89	7447.31	7609.96	9914.59	6682.35	6367.21	9884.75	7800.67	8396.63	8458.79	8385.88	8631.78	9250.61	9183.75	9248.47	8826.03	6708.31	7399.28	8779.83	8579.36	8763.51	9402.88	1773.81	2940.02	7458.05	0.3009	0.0244803	-0.0797638	0.607854	-0.122795	0.647807	0.091377
P26641	Elongation factor 1-gamma OS=Homo sapiens (Human) OX=9606 GN=EEF1G PE=1 SV=3	metabolic process;response to stimulus	cytoplasm;cytosol;endoplasmic reticulum;membrane;nucleus	catalytic activity;protein binding;RNA binding	EEF1G	11	3234.71	5353.57	5143.84	4821.46	5818.14	7178.11	5103.96	6039.13	10791.2	4096.71	4619.22	9476.17	4254.37	5836.65	9099.23	3646.25	4363.33	10281.3	2862.84	6741.4	7915.09	5009.95	6925.71	9225.09	5078.6	6363.13	10524.1	2733.29	2718.46	3470.05	4671.26	6124.67	8360.71	800.932	3146.68	8043.51	0.375758	0.228847	-0.269872	0.638297	-0.069248	0.911756	0.272444
Q8N3C0	Activating signal cointegrator 1 complex subunit 3 OS=Homo sapiens (Human) OX=9606 GN=ASCC3 PE=1 SV=3	cell proliferation;metabolic process;regulation of biological process;response to stimulus	cytosol;membrane;nucleus	catalytic activity;nucleotide binding;protein binding;RNA binding	ASCC3	6	4570.06	2638.7	4893.33	7078.38	2224.86	5349.74	6146.52	2885.94	7033.04	4368.52	2411.4	5378.22	4753.64	2685.65	5176.22	3162.71	1724.98	5462.5	4913.51	2844.29	5234.36	5358.9	3415.24	4946.8	6121.8	2959.07	6329.27	3926.12	2124.09	4826.93	7627.92	2808.89	5819.82	0	1495.74	2972.87	0.275937	0.620112	-0.402044	0.443232	-0.285539	0.601344	0.0787376
P40926	Malate dehydrogenase, mitochondrial OS=Homo sapiens (Human) OX=9606 GN=MDH2 PE=1 SV=3	metabolic process	membrane;mitochondrion;nucleus;organelle lumen	catalytic activity;nucleotide binding;protein binding;RNA binding	MDH2	7	3379.85	3398.75	2916.64	3284.98	3924.28	3418.09	3852.33	3931.15	4603.98	3272.44	2013.65	3341.11	3117.55	2651.9	3512.82	3110.51	3150.58	3876.14	2924.5	3546.63	3384.92	3287.11	3674	3006.48	3516.71	2614.8	3840.47	3035.98	1698.02	3575.66	3944.15	3423.7	3267.03	800.604	534.647	1630.34	0.132434	0.282727	-0.521916	0.0638238	0.127113	0.463408	0.0162348
P00338	L-lactate dehydrogenase A chain OS=Homo sapiens (Human) OX=9606 GN=LDHA PE=1 SV=2	metabolic process;regulation of biological process;response to stimulus	cytoplasm;cytosol;membrane;nucleus	catalytic activity;nucleotide binding;protein binding	LDHA	11	15055.1	20484.8	11789.7	18184.3	27696.7	18626.1	19630.9	25624.7	16193.7	17890.5	20624.2	13029	19761.4	20476.5	23409.7	16699.1	19557.4	21844.4	19713.4	23027	10998.7	22280	20552.7	16664.7	16225.4	23414.4	24689.4	15757.4	13388.4	19847.3	18379.7	22895.5	26553.6	7328.55	15355.3	16896.4	0.446718	0.22602	-0.253604	0.403669	-0.131544	0.37657	0.146852
O60841	Eukaryotic translation initiation factor 5B OS=Homo sapiens (Human) OX=9606 GN=EIF5B PE=1 SV=4	metabolic process;regulation of biological process	cytoplasm;cytosol;nucleus	catalytic activity;metal ion binding;nucleotide binding;protein binding;RNA binding	EIF5B	2	9591.27	11447.4	8218.24	10798.8	11918.9	9411.28	11367.6	15870.4	11290.4	9439.14	10624.4	8886.11	11271.8	10344.3	10826.1	8920.43	7187.35	9742.7	9820.57	12073	9122.73	10442.7	12035.1	9074.04	10524.1	14707.9	10650.9	9520.41	10118.6	9844.25	11626.3	11207.5	11252.2	6171.24	4924.78	6470.7	0.1351	0.464036	-0.412375	0.116447	-0.327681	0.0514346	0.0246932
P54886	Delta-1-pyrroline-5-carboxylate synthase OS=Homo sapiens (Human) OX=9606 GN=ALDH18A1 PE=1 SV=2	metabolic process	cytoplasm;cytosol;membrane;mitochondrion	catalytic activity;nucleotide binding;protein binding;RNA binding	ALDH18A1	10	4321.2	6997.08	7045.46	4933.89	6106.66	7317.27	5766.89	7308.55	9700.02	4638.56	5002.14	6365.16	5553.92	7623.51	6813.54	4374.92	4406.46	6922.2	4556.91	6950.67	6332.65	4849.2	7241.11	8224.26	5421.83	8141.66	9172.66	3741.4	2688.73	5120.88	5806.68	6500.88	7288.75	2617.4	2884.28	1749.16	-0.000464608	0.998695	-0.50888	0.147578	-0.348255	0.240106	0.187379
Q9Y230	RuvB-like 2 OS=Homo sapiens (Human) OX=9606 GN=RUVBL2 PE=1 SV=3	cell organization and biogenesis;metabolic process;regulation of biological process;response to stimulus	cytoplasm;cytosol;membrane;nucleus	catalytic activity;DNA binding;nucleotide binding;protein binding	RUVBL2	19	2731.54	4141.67	3838.16	5630.66	6195.7	4584.34	3946.21	6604.49	7513.76	3313.04	5061.1	5507.97	2994.14	5260.02	4979.9	2641.71	3301.66	5639.94	3903.84	8148.77	4786.5	3892.77	7002.7	5489.39	4168.09	8079.11	7924.4	1582.94	5612.65	5722.89	8162.69	5860.32	5148.83	4319.41	0	4259.4	0.615494	0.0407405	-0.379927	0.331467	-0.192209	0.658872	-0.0394524
P50570	Dynamin-2 OS=Homo sapiens (Human) OX=9606 GN=DNM2 PE=1 SV=2	cell organization and biogenesis;metabolic process;regulation of biological process;response to stimulus;transport	cytoplasm;cytoskeleton;cytosol;endosome;Golgi;membrane;nucleus	catalytic activity;nucleotide binding;protein binding	DNM2	19	6701.76	7898.11	6978.1	11264.3	9580.05	8957.47	9652.61	9281.58	8769.14	8358.54	7006.41	7667.67	8991.43	9362.37	6656.95	6120.64	5401.62	7072.35	7638.5	10338.4	8571.78	7760.24	11488.9	9484.72	9421.94	11979.6	9462.32	3425.15	6727.94	6458.22	9472	10257.7	8246.47	0	3414.68	4802.7	0.465843	0.0243901	-0.26638	0.0289786	-0.427664	0.0933847	0.11411
Q05682	Caldesmon OS=Homo sapiens (Human) OX=9606 GN=CALD1 PE=1 SV=3	cellular component movement	cytoplasm;cytoskeleton;cytosol;membrane	protein binding	CALD1	7	3319.26	4616.88	3659.56	4607.85	4956.34	4295.93	4400.03	4668.98	4904.92	4720.95	4745.72	3881.17	3962.79	4466.15	3379.64	3713.03	3500.23	2932.58	3494.39	5712.84	4558.12	4611.56	6773.55	3754.4	5109.99	4761.19	3463.82	3213.61	4274.34	3516.78	4422.3	4813.56	3651.78	1815.79	662.462	1521.11	0.257351	0.156068	-0.0661321	0.54914	-0.218946	0.229215	0.137277
Q12965	Unconventional myosin-Ie OS=Homo sapiens (Human) OX=9606 GN=MYO1E PE=1 SV=2	cell differentiation;cell organization and biogenesis;cellular component movement;metabolic process;regulation of biological process;response to stimulus;transport	cytoplasm;cytoskeleton	catalytic activity;motor activity;nucleotide binding;protein binding	MYO1E	15	10411.5	10708.1	10457.5	11825.4	11655.9	12838.1	12626.4	11813.9	15157.2	8838.92	8320.5	11539.9	11214.5	12627.8	12826.8	5764.55	5578.29	11046.7	10785.3	12057.3	12446.7	10412.5	13206.2	12393.2	12611.3	12597.9	13083.6	8249.71	9483.68	10162.4	11786	11056.6	11886.5	4956.18	8266.73	10556.1	0.201862	0.0141951	-0.464392	0.0624627	-0.711738	0.0629784	0.0292419
Q92878	DNA repair protein RAD50 OS=Homo sapiens (Human) OX=9606 GN=RAD50 PE=1 SV=1	cell organization and biogenesis;metabolic process;regulation of biological process;response to stimulus	chromosome;membrane;nucleus	catalytic activity;DNA binding;metal ion binding;nucleotide binding;protein binding	RAD50	5	3176.73	4206.21	5865.71	12546.3	5179.73	5852.76	7355.19	6194.14	9532.93	3812.97	5012.86	6587.04	4104.95	4919.06	5885.19	4108.04	3982.98	6840.6	6677.29	7596.93	6678.14	6528.93	8371.21	6291.74	7870.3	5867.37	8333.25	1864.57	4247.56	5651.58	6685.52	5544.82	6809.74	0	2736.24	1375.46	0.831641	0.23707	-0.582649	0.113594	0.00216765	0.994737	0.0163986
O75153	Clustered mitochondria protein homolog OS=Homo sapiens (Human) OX=9606 GN=CLUH PE=1 SV=2	cell organization and biogenesis	cytoplasm	protein binding;RNA binding	CLUH; KIAA0664	17	3697.37	3603.5	5988.14	7088.91	4808.46	6323.62	5044.89	4834.26	15745.8	3594.51	3373.12	11010.3	4314.81	4564.38	5182	4428.65	4190.43	6533.25	4981.1	6932	8747.24	4458.08	6913.94	6952.54	5335.26	4623.82	7182.97	2611.76	3985.72	3002.04	5293.61	5192.71	5437.07	1063.06	1489.15	3089.4	0.455368	0.185044	-0.511325	0.592668	0.107822	0.668289	-0.173085
O43175	D-3-phosphoglycerate dehydrogenase OS=Homo sapiens (Human) OX=9606 GN=PHGDH PE=1 SV=4	metabolic process	cytosol	catalytic activity;nucleotide binding	PHGDH	1	936.33	788.981	1237.61	2152.91	1407.4	1638.44	1697.34	2216.37	3509.1	1261.18	733.881	2260.98	1383.94	1337.14	1967.16	1671.42	3044.54	4185.74	1914.4	2100.66	1539.21	1320.66	1398.93	1774.33	2019.85	1378.81	2301.47	550.162	1549.01	1407.44	1662.42	1439.46	2058.19	96.1047	642.807	3018.18	0.811147	0.0440507	-0.802453	0.206312	0.925036	0.136195	-0.305625
P46459	Vesicle-fusing ATPase OS=Homo sapiens (Human) OX=9606 GN=NSF PE=1 SV=3	cell organization and biogenesis;metabolic process;regulation of biological process;response to stimulus;transport	cytoplasm;cytosol;membrane	catalytic activity;metal ion binding;nucleotide binding;protein binding;RNA binding	NSF	17; CHR_HSCHR17_1_CTG5; CHR_HSCHR17_2_CTG5	3522.22	4691.24	6232.8	5800.97	2458.47	7808.26	5525.51	4839.83	9086.75	5782.82	6286.51	7548.8	4751.47	4888.58	8254.99	6876.2	7832.41	10336.5	4712.55	2608.03	6694.9	5051.66	2884.98	6306.41	6062.09	5167.51	7847.58	3817.33	2408.31	5377.56	5545.83	6147.73	8509	2464.58	2920.65	4427.07	0.153467	0.772434	0.0122627	0.970719	0.48497	0.197026	0.0232367
Q96P70	Importin-9 OS=Homo sapiens (Human) OX=9606 GN=IPO9 PE=1 SV=3	transport	cytoplasm;cytosol;membrane;nucleus	protein binding;transporter activity	IPO9	1	2171.87	2632.71	2520.84	2814.86	3297.45	3072.02	2848.67	3546.47	4678.39	2214.63	2884.82	4199.58	2481.43	2848.89	3209.88	2307.06	2436.32	3875.75	2459.15	3406.13	3050.27	2772.19	4199.35	4364.91	2790.14	3566.91	4350.03	2891.51	2988.19	3362.53	3190.8	2902.15	3385.66	141.868	833.913	2759.36	0.326263	0.034514	-0.251964	0.495643	0.013271	0.963812	0.346574
P12268	Inosine-5'-monophosphate dehydrogenase 2 OS=Homo sapiens (Human) OX=9606 GN=IMPDH2 PE=1 SV=2	cell organization and biogenesis;cell proliferation;metabolic process;response to stimulus;transport	cytoplasm;cytosol;extracellular;membrane;nucleus;organelle lumen	catalytic activity;DNA binding;metal ion binding;nucleotide binding;protein binding;RNA binding	IMPDH2	3	1572.97	1573.43	2396.81	3187.31	2439.4	2901.25	2634.55	2788.4	3816.4	1998.26	1438.39	3366.18	2642.57	1497.92	3241.33	2671.73	1332.33	4000.94	2365.36	2593.26	2686.54	2199.6	2696.63	2548.5	2500.76	2225.52	3279.67	2386.25	1295.12	1696.81	3246.98	2092.46	3765.21	394.468	0	1096.51	0.621478	0.0469316	-0.441658	0.299691	0.116926	0.833261	-0.0383285
Q8TEM1	Nuclear pore membrane glycoprotein 210 OS=Homo sapiens (Human) OX=9606 GN=NUP210 PE=1 SV=3	cell organization and biogenesis;metabolic process;regulation of biological process;transport	endoplasmic reticulum;membrane;nucleus	protein binding	NUP210	3	1911.11	2373.67	3722.95	2525.89	1911.01	2257.38	2163.77	2148.63	13448.8	2610.56	2796.71	5148.62	1926.99	1866.18	1750.12	3528.88	2892.22	6662.44	1942.27	2015.55	4724.22	2386.41	2014.28	5037.6	2241.32	1949.73	8840.55	2564.87	4355.55	4087.13	2773.89	2014.45	2394.9	2919.86	3683.6	11535.6	-0.258463	0.48663	-0.750678	0.566721	1.23894	0.0974442	0.120493
Q32MZ4	Leucine-rich repeat flightless-interacting protein 1 OS=Homo sapiens (Human) OX=9606 GN=LRRFIP1 PE=1 SV=2	metabolic process;regulation of biological process	cytoplasm;cytoskeleton;cytosol;membrane;nucleus	DNA binding;protein binding;RNA binding	LRRFIP1	2	5193.68	5261.1	6217.15	8437.51	5857.62	7301.91	7387.3	6581.84	9648.78	5876.4	5728.24	8219.67	6833.29	5334.12	6867.6	5728.66	3713.25	7524.39	6203.92	6618.71	6427.26	6206.74	6896.72	6859.11	6948.3	5829.33	7998.95	4545.59	4744.09	6027.5	6994.44	4752.2	6763.21	3209.3	4009.39	4202.93	0.373413	0.114683	-0.252612	0.359296	-0.165983	0.599617	0.0524471
P28331	NADH-ubiquinone oxidoreductase 75 kDa subunit, mitochondrial OS=Homo sapiens (Human) OX=9606 GN=NDUFS1 PE=1 SV=3	cell organization and biogenesis;metabolic process;transport	membrane;mitochondrion;organelle lumen	catalytic activity;metal ion binding;protein binding	NDUFS1	2; CHR_HSCHR2_6_CTG7_2	5108.71	4874.8	4554.45	7750.47	5303.63	5026.99	6284.47	6734.04	7421.3	4635.5	4668.03	4891.21	5021.04	6072.17	5554.49	3842.68	3674.72	5018.64	6481.12	6293.3	5665.76	5914.82	7492.77	5291.62	6408.24	5949.82	6443.58	2929.11	5305.53	4708.53	6639.82	6717.4	5697.37	629.404	2622.2	3790.3	0.314658	0.250769	-0.526025	0.00361191	-0.409241	0.0579631	0.0201256
Q10471	Polypeptide N-acetylgalactosaminyltransferase 2 OS=Homo sapiens (Human) OX=9606 GN=GALNT2 PE=1 SV=1	metabolic process	extracellular;Golgi;membrane	catalytic activity;metal ion binding;protein binding	GALNT2	1	6619.17	6283.54	9467.56	8071.17	7034.52	9897.59	7522.18	6675.91	14266.2	6721.14	5976.63	11956.4	7347.57	6481.57	10576.2	6830.81	6221.88	13061.4	6900.97	7039.33	9148.27	7413.38	8054.47	9223.88	6880.13	6464.59	13597.5	5562.44	6286.78	12631	9500.02	6380.51	10092.5	411.309	2444.32	8282.88	0.160536	0.540072	-0.207318	0.698562	0.0976313	0.831976	0.0968492
P23246	Splicing factor, proline- and glutamine-rich OS=Homo sapiens (Human) OX=9606 GN=SFPQ PE=1 SV=2	cell organization and biogenesis;defense response;metabolic process;regulation of biological process;response to stimulus	chromosome;cytoplasm;nucleus	DNA binding;protein binding;RNA binding	SFPQ	1	11415.7	1126.26	2428.95	20306	1346.02	2003.57	18224.4	1660.95	4597.14	10761	1016.47	2889.58	16834.9	1402.85	3962.18	16640.7	1158.43	4670.97	15662.5	2084.73	2468.21	13271.5	2025.76	2044.25	16614.7	1526.06	3518.92	6508.91	648.468	602.749	16393.8	1435.1	3522.14	10271.5	130.615	712.753	0.660013	0.700606	-0.739167	0.609443	0.017455	0.989903	-0.221227
O75534	Cold shock domain-containing protein E1 OS=Homo sapiens (Human) OX=9606 GN=CSDE1 PE=1 SV=2	metabolic process;regulation of biological process	cytoplasm;cytosol;Golgi;membrane	DNA binding;protein binding;RNA binding	CSDE1	1	21473.7	20909.8	19034.2	22308	22911.8	23783.6	22901.1	20683.6	24541	17345.7	15692.8	18091	19228.6	18384.3	26514.1	11813.8	12584.4	22406.3	24359.9	22948.1	21557	25113.4	23386.3	24556.4	22297.1	22534.6	25838.4	12281.7	12546.3	17461.6	20267	18871.5	23763.4	2838.04	8069.58	10222.3	0.168015	0.0413363	-0.414043	0.0128381	-0.454283	0.248264	0.085235
P62195	26S proteasome regulatory subunit 8 OS=Homo sapiens (Human) OX=9606 GN=PSMC5 PE=1 SV=1	metabolic process;regulation of biological process;response to stimulus;transport	cytoplasm;cytosol;membrane;nucleus;proteasome	catalytic activity;nucleotide binding;protein binding;RNA binding	PSMC5	17	5251.42	5692.11	4866.37	5897.31	6601.82	5715.31	4981.18	7429.33	6416.67	4058.81	4515.73	5518.33	4156.07	5608.06	4799.48	4069.39	4049.91	4791.96	6425.24	7301.63	5030.28	4224.03	6454.75	6129.17	4739.24	7057.44	7086.63	2815.59	4737.27	7579.38	6109.31	5724.87	5827.46	0	2378.4	459.609	0.204254	0.090296	-0.417852	0.130309	-0.173739	0.320291	-0.158298
P62258	14-3-3 protein epsilon OS=Homo sapiens (Human) OX=9606 GN=YWHAE PE=1 SV=1	cell organization and biogenesis;cellular component movement;cellular homeostasis;metabolic process;regulation of biological process;response to stimulus;transport	cytoplasm;cytosol;membrane;mitochondrion;nucleus	protein binding;RNA binding	YWHAE	17; CHR_HSCHR17_2_CTG2	3806.81	2722.09	4988.01	4632.69	3396.09	6434.9	4356.01	4520.45	9127.44	3719.71	3862.38	6472.23	3178.23	3309.85	6015.7	2817.04	2794.35	6941.13	3874.71	3931.29	5661.27	3689.89	3300.67	5642.66	4742.75	4685.41	8198.65	3146.4	3000.74	5133.16	6312.75	3833.27	7680.72	1612.96	644.413	4882.83	0.328682	0.421737	-0.357296	0.505438	0.00561287	0.992659	-0.092236
O43242	26S proteasome non-ATPase regulatory subunit 3 OS=Homo sapiens (Human) OX=9606 GN=PSMD3 PE=1 SV=2	metabolic process;regulation of biological process;response to stimulus;transport	cytosol;extracellular;membrane;nucleus;organelle lumen;proteasome	catalytic activity;enzyme regulator activity;protein binding	PSMD3	17	3772.12	5263.24	5888.24	6242.13	5273.16	6833.29	6996.31	6448.47	10107.7	5073.27	5073.21	6688.76	4455.34	4873.92	6041.28	4096.84	3998.35	6171.63	5277.07	5742.2	7684.08	5852.94	6324.92	7045.47	5006.5	5948.3	8795.92	1675.66	3019.89	5246.21	4942.21	5266.85	5896.7	1255.84	1988.93	2438.19	0.298073	0.21477	-0.484397	0.150277	-0.107503	0.688407	0.0395617
P08758	Annexin A5 OS=Homo sapiens (Human) OX=9606 GN=ANXA5 PE=1 SV=2	coagulation;regulation of biological process;response to stimulus;transport	cytoplasm;cytosol;extracellular;membrane	enzyme regulator activity;metal ion binding;protein binding	ANXA5	4	14139.5	14241.8	15034	16621.2	17092.1	16655.5	14449.9	17345.2	18110.7	13871.6	15654.1	15390.8	16483.8	17176.8	17189.7	15543.2	9772.42	14737	15909.6	17595	17219.7	14908.2	21101.6	17934.6	16650.6	20860.4	20007.7	11497.4	12112.3	14168.3	15632.5	16032.6	17177.3	7335.89	5619.02	7603.67	0.214328	0.00194468	-0.151962	0.252717	-0.344359	0.119026	0.0887996
O00469	Procollagen-lysine,2-oxoglutarate 5-dioxygenase 2 OS=Homo sapiens (Human) OX=9606 GN=PLOD2 PE=1 SV=2	metabolic process;response to stimulus	endoplasmic reticulum;membrane	catalytic activity;metal ion binding	PLOD2	3	6889.89	7962.98	9358.73	7186.19	9047.11	9285.12	7072.77	8262.73	9551.27	6625.66	7683.02	9024.07	6396.17	7941.24	9891.85	5243.96	6995.38	8844.28	8442.54	9514.65	9988.24	8059.7	8868.15	9600.58	8238.41	9943.4	8085.83	4555.93	5120.32	5573.72	7999.49	9984.55	9581.45	1175.19	892.936	2417.86	0.075841	0.678234	-0.0930229	0.630755	-0.200628	0.5097	-0.0750729
Q15233	Non-POU domain-containing octamer-binding protein OS=Homo sapiens (Human) OX=9606 GN=NONO PE=1 SV=4	defense response;metabolic process;regulation of biological process;response to stimulus	membrane;nucleus	DNA binding;protein binding;RNA binding	NONO	X	3874.94	5112.04	6738.29	10034.1	5353.58	7677.21	6073.67	6565.43	8474.66	6379.14	4906.97	7731.18	5338.97	5089.75	6557.7	4155.17	4947.01	6114.66	5399.14	7295.43	6777.51	5878.46	7526.06	6659.58	6438.71	5053.67	7073.11	3624.87	5188.92	5773.95	5972.27	5459.27	6388.88	1291.81	3450.5	5655.87	0.552615	0.19763	-0.150872	0.558406	-0.158714	0.463082	0.0432103
O60264	SWI/SNF-related matrix-associated actin-dependent regulator of chromatin subfamily A member 5 OS=Homo sapiens (Human) OX=9606 GN=SMARCA5 PE=1 SV=1	cell organization and biogenesis;metabolic process;regulation of biological process	chromosome;nucleus	catalytic activity;DNA binding;nucleotide binding;protein binding	SMARCA5	4	3697.19	7044.78	5266.96	6371.78	8281.01	5677.48	4703.13	7850.29	9259.56	5927.16	10042	7198.22	3781.45	6375.84	7113.04	4366.8	5460.44	5512.94	5261.06	8686.41	5123.91	4698.73	9696.04	5702.39	8080.27	8753.04	10899.4	6244.66	11923.7	8506.82	5753.87	6602.41	6827.28	1738.07	5513.55	6899.33	0.344753	0.310426	0.0869082	0.815795	-0.17098	0.58249	0.0755827
O95373	Importin-7 OS=Homo sapiens (Human) OX=9606 GN=IPO7 PE=1 SV=1	defense response;regulation of biological process;response to stimulus;transport	cytoplasm;cytosol;membrane;nucleus	enzyme regulator activity;protein binding;transporter activity	IPO7	11	1710.26	2323.5	2307.79	3113.66	2693.17	2534.72	2403.4	2762.51	3329.02	1896.5	2453.41	2655.05	2240.29	2719.18	2279.93	2363.79	2378.84	2492.75	2101.49	3208.92	2275.72	2327.96	3104.75	2296.57	2940.18	2808.58	3060.08	1119.04	2805.9	3273.99	2677.83	2975.69	2618.8	321.964	1216.66	873.762	0.395482	0.066101	-0.278226	0.231309	-0.000797577	0.993699	0.0269719
P21796	Voltage-dependent anion-selective channel protein 1 OS=Homo sapiens (Human) OX=9606 GN=VDAC1 PE=1 SV=2	cell communication;cell death;cell differentiation;defense response;metabolic process;regulation of biological process;response to stimulus;transport	membrane;mitochondrion;nucleus	protein binding;transporter activity	VDAC1	5	4767.87	3294.04	4417.68	7536.32	4899.55	4701.57	6538.87	5022.13	6998.22	6709.65	4553	5457.81	6492.49	4309.45	6812.38	6304.73	4051.02	12291.6	6142.98	6100.34	5426.42	6357.24	4968.34	5657.41	6957.71	4884.69	7264.86	4520.94	4585.45	6554.84	7027.14	4728.8	6659.65	3804.4	3270.97	8713.18	0.457581	0.201236	-0.150521	0.517483	0.362592	0.551215	-0.0571899
P42285	Exosome RNA helicase MTR4 OS=Homo sapiens (Human) OX=9606 GN=MTREX PE=1 SV=3	metabolic process	nucleus;spliceosomal complex	catalytic activity;DNA binding;nucleotide binding;protein binding;RNA binding	SKIV2L2	5	4914.4	4846.31	6638.83	5766.84	4732.18	4933.59	6144.92	6998.19	6449.01	4294.51	4903.38	5850.16	4951.89	5435.34	6163.9	3988.18	5321.78	6155.28	5008.81	5285.48	5016.63	4428.75	5965.14	4844.54	5787.04	6380.21	7470.61	2401.47	3312.94	4660.27	6648.47	6311.65	6401.14	73.6981	1866.56	4671.96	-0.0876741	0.653973	-0.380697	0.0427985	-0.0979002	0.642813	-0.00684649
P30622	CAP-Gly domain-containing linker protein 1 OS=Homo sapiens (Human) OX=9606 GN=CLIP1 PE=1 SV=2	cell differentiation;cell organization and biogenesis;metabolic process;regulation of biological process;transport	chromosome;cytoplasm;cytoskeleton;cytosol;endosome;membrane	catalytic activity;metal ion binding;motor activity;protein binding	CLIP1	12	3775.07	3978.39	4347.14	5891.84	4630.91	5887.21	5509.25	5074.4	7761.65	4627.06	3653.14	5149.81	4070.72	4559.3	5263.92	3709.54	3882.3	5769.05	4267.09	5193.16	5577.77	4460.49	5179.03	5438.11	5470.59	5217.22	6904.34	3585.24	3992.5	4256.92	4845.52	4528.13	5401.32	1563.23	2800.95	2928.05	0.439493	0.0335352	-0.449949	0.156694	-0.0564394	0.823211	0.00379503
P52209	6-phosphogluconate dehydrogenase, decarboxylating OS=Homo sapiens (Human) OX=9606 GN=PGD PE=1 SV=3	metabolic process	cytoplasm;cytosol;nucleus	catalytic activity	PGD	1	3558.01	4706.1	4658.61	3846.53	4823.93	5820.92	4058.3	5750.26	7450.75	2875.13	4634.36	5563.73	3648.2	5246.7	5884.99	3283.92	4234.61	8658.97	3128.06	3579.29	5646.64	4140.29	4028.52	5829.46	3855.61	5709.65	6408.57	1967.11	2413.05	3368.97	2661.93	5324.92	5751.81	0	0	1645.26	0.165286	0.486178	-0.400761	0.329271	0.130353	0.80696	0.180271
P04083	Annexin A1 OS=Homo sapiens (Human) OX=9606 GN=ANXA1 PE=1 SV=2	cell differentiation;cell organization and biogenesis;cellular component movement;defense response;metabolic process;regulation of biological process;response to stimulus;transport	cell surface;cytoplasm;cytoskeleton;cytosol;endosome;extracellular;membrane;nucleus;vacuole	catalytic activity;DNA binding;enzyme regulator activity;metal ion binding;protein binding;RNA binding;structural molecule activity	ANXA1	9	5029.46	5968.59	7675.2	11599.5	6280.37	8978.35	6932.36	6823.68	12765.9	4421.76	5935.03	9548.41	7421.12	6165.3	9124.34	5616.7	4117.38	9825.53	7911.74	6315.29	8572.32	6846	7947.8	8325.93	7851.13	6944.47	9613.76	2936.82	5116.36	5199.02	6021.25	5835.4	9322.15	4561.49	3869.02	8401.84	0.52439	0.187825	-0.41404	0.424594	-0.215498	0.611922	0.0201316
Q9Y263	Phospholipase A-2-activating protein OS=Homo sapiens (Human) OX=9606 GN=PLAA PE=1 SV=2	cell communication;cellular homeostasis;defense response;metabolic process;regulation of biological process;response to stimulus	cytoplasm;nucleus	enzyme regulator activity;protein binding	PLAA	9	3672.43	4340.62	6445.37	8333.72	4846.5	7602.92	5123.2	6129.24	11897.7	2557.86	4788.76	8367.27	4941.31	4818.8	8181.12	7518.59	4558.23	9028.06	5621.42	4925.58	7717.25	4920.43	5204.4	8480.86	6245.13	5165.53	9153.6	2109.32	3782.82	3007.51	5035.34	5145.92	7732.37	6266.28	1679.95	978.141	0.523504	0.193685	-0.558981	0.411338	0.234298	0.571517	0.0267214
P23921	Ribonucleoside-diphosphate reductase large subunit OS=Homo sapiens (Human) OX=9606 GN=RRM1 PE=1 SV=1	metabolic process	cytoplasm;cytosol	catalytic activity;nucleotide binding;protein binding	RRM1	11	967.118	1460.32	1738.57	1653.04	2003.43	2240.45	1909.69	2388	3746.41	2258.1	2333.08	4221	1749.4	2503.5	2535.19	2979.61	2702.01	7655.24	1591.39	2398.54	2240.49	1233.68	4403.03	3105.98	1742.78	1819.89	3478.51	2465.94	1460.88	4705.4	1307.5	2115.8	2666.79	702.673	1891.27	2300.46	0.501297	0.110939	0.131568	0.777151	0.974341	0.250851	0.488747
O00116	Alkyldihydroxyacetonephosphate synthase, peroxisomal OS=Homo sapiens (Human) OX=9606 GN=AGPS PE=1 SV=1	metabolic process	membrane;mitochondrion;organelle lumen	catalytic activity;nucleotide binding;protein binding	AGPS	2	1956.63	2557.11	3019.72	3197.62	3242.8	2881.5	2800.99	3925.33	8073.52	2277.64	2794.2	4926.42	2103.99	3335.19	3196.65	2558.1	2664.47	3480.54	2538.19	2925.15	3778.85	2145.37	3639.27	2878.74	2807.57	3479.58	4587.17	1691.37	3256.08	2924.57	2660.08	3059.88	2783.01	897.444	1620.96	3550.98	0.307316	0.143343	-0.565832	0.423347	0.0111975	0.965425	-0.0933063
Q13428	Treacle protein OS=Homo sapiens (Human) OX=9606 GN=TCOF1 PE=1 SV=3	cell organization and biogenesis;regulation of biological process;transport	cytosol;nucleus	protein binding;RNA binding;transporter activity	TCOF1	5	5348.47	4767.04	9784.05	7080.53	5484.36	11587.8	6160.79	5844.75	22641.3	7190.45	5466.75	11315	5411.95	6341.11	5376.86	7969.65	7245.88	9361	5903.56	5356.23	15167.5	5391.07	5407.41	7749.32	7466.9	5631.19	9226.51	4814.59	4702.8	5627.35	6521.81	6135.01	3346.47	491.579	5545.87	3023.61	0.279448	0.58925	-0.531363	0.57348	0.520763	0.0234873	-0.510779
P68032	Actin, alpha cardiac muscle 1 OS=Homo sapiens (Human) OX=9606 GN=ACTC1 PE=1 SV=1	cell death;cell organization and biogenesis;cellular component movement;regulation of biological process;response to stimulus	cytoplasm;cytoskeleton;cytosol;membrane	catalytic activity;nucleotide binding;protein binding	ACTC1	15	2794.08	2162.34	2630.15	3470.48	2790.85	3508.49	3017.14	2874.2	3828.19	3027.81	2362.45	2345.11	2544.75	2153.19	2461.06	2103.24	1604.91	2900.79	3105.87	2714.71	3470.28	3222.35	3187.99	3698.39	4451.67	3182.06	4282.08	1344.33	1659.09	1644.58	2426.33	2117.45	3309.63	1266.8	776.121	1951.76	0.364883	0.0724912	-0.329417	0.150452	-0.115341	0.667211	0.121718
Q29RF7	Sister chromatid cohesion protein PDS5 homolog A OS=Homo sapiens (Human) OX=9606 GN=PDS5A PE=1 SV=1	cell division;cell organization and biogenesis;metabolic process;regulation of biological process;response to stimulus	chromosome;cytosol;membrane;nucleus	protein binding	PDS5A	4	3083.41	2535.99	2749.91	4058.69	2906.39	3115.65	3937.38	3864.34	5588.42	2537.65	2741.28	3755.39	4383.02	2535.29	3911.81	3545.59	2437.11	4201.16	3534.38	3048.38	3153.72	3087.09	3383.39	3195.75	4361.39	3529.3	4729.85	2351.62	2499.66	2754.62	4692.39	3051.67	4198.62	1304.51	1540.39	2118.28	0.26842	0.215969	-0.567684	0.0986639	-0.0887645	0.789965	-0.0104483
P00367	Glutamate dehydrogenase 1, mitochondrial OS=Homo sapiens (Human) OX=9606 GN=GLUD1 PE=1 SV=2	cell organization and biogenesis;metabolic process;regulation of biological process	cytoplasm;mitochondrion;organelle lumen	catalytic activity;nucleotide binding;protein binding	GLUD1	10	5043.89	3587.73	4067.47	7158.26	5025.81	4758.49	6739.16	5053.53	8642.4	3983.43	3226.29	6898.54	6578.1	4506.95	4435.04	3899.77	3810.42	4783.52	6720.01	6723.69	5650.68	6506.96	8920.52	4531.52	5954.61	4581.49	6668.16	3845.74	4052.5	4361.26	5644.8	5146.35	5145.97	0	3798.15	3376.02	0.415926	0.180031	-0.534509	0.239059	-0.312935	0.259403	0.0638921
P49411	Elongation factor Tu, mitochondrial OS=Homo sapiens (Human) OX=9606 GN=TUFM PE=1 SV=2	metabolic process;response to stimulus	membrane;mitochondrion	catalytic activity;nucleotide binding;protein binding;RNA binding	TUFM	16	3820.11	3514.82	6415.78	4176.07	4165.71	10871.6	4215.95	5231.61	14732.9	3250.67	3880.77	9227.23	3595.11	3555.85	7198.07	3320.69	3779.5	9774.63	3517.35	4164.98	7807.09	3678.26	4212.63	7874.22	4075.98	4393.8	9343.59	1985.36	3110.7	4235.53	3996.98	4511.24	5197.17	689.98	1114.21	0	0.482603	0.492934	-0.563784	0.535278	0.233919	0.74387	0.0254525
P61978	Heterogeneous nuclear ribonucleoprotein K OS=Homo sapiens (Human) OX=9606 GN=HNRNPK PE=1 SV=1	metabolic process;regulation of biological process;response to stimulus	cytoplasm;membrane;nucleus;spliceosomal complex	DNA binding;protein binding;RNA binding	HNRNPK	9	5029.61	5738.1	6329.16	7005	7828.55	7758.49	6988.72	8581.31	11570.7	6333.32	6641.71	7749.71	5667.4	6125.6	8471.32	6179.32	6169.32	8529.73	6135.73	9491.9	7760.8	6816.74	9459.87	7149.12	7143.32	7702.56	9387.77	5450.87	6297.92	5729.96	6203.4	6535.63	8077.15	3693	5535.16	5266.38	0.402082	0.016247	-0.389106	0.20397	0.0430676	0.869701	0.00229911
O75116	Rho-associated protein kinase 2 OS=Homo sapiens (Human) OX=9606 GN=ROCK2 PE=1 SV=4	cell organization and biogenesis;metabolic process;regulation of biological process;response to stimulus	cytoplasm;cytoskeleton;cytosol;membrane;nucleus	catalytic activity;metal ion binding;motor activity;nucleotide binding;protein binding;RNA binding;structural molecule activity	ROCK2	2	3578.13	2805.35	3867.38	5411.76	3403.61	3836.63	4939.55	3381.01	4689.79	3870.46	2858.95	4263.48	3725.58	2528.27	3121.56	2980.5	2693.99	3171.04	3808.78	4022.79	4248.37	3591.97	4265.28	4525.56	4799.85	3370.34	3935.11	2192.88	3371.89	2527.06	3921.82	2948.62	3082.28	0	1218.76	648.093	0.30362	0.309104	-0.243091	0.352127	-0.0839344	0.660023	0.0357243
Q9Y265	RuvB-like 1 OS=Homo sapiens (Human) OX=9606 GN=RUVBL1 PE=1 SV=1	cell division;cell organization and biogenesis;metabolic process;regulation of biological process;response to stimulus	cytoplasm;cytoskeleton;cytosol;membrane;nucleus	catalytic activity;nucleotide binding;protein binding	RUVBL1	3	2596.72	2823.85	2550.1	3657.37	3592.79	3002.36	3492.65	4044.34	3947.21	2770.88	2579.3	3017.14	2445.77	2012.53	3034.32	3035.24	2742.95	3189.14	3281.12	5714.39	2627.22	2777.94	6168.03	2444.86	3488.1	2629.59	3475.64	1854.69	2545.23	3307.68	2874.02	2347.67	3598.38	1594.52	1092.65	1909.89	0.363206	0.027737	-0.456815	0.00804805	0.259209	0.203507	-0.0290749
Q8TEX9	Importin-4 OS=Homo sapiens (Human) OX=9606 GN=IPO4 PE=1 SV=2	cell organization and biogenesis;transport	cytoplasm;membrane;nucleus	protein binding;transporter activity	IPO4	14	2332.51	2949.38	2849.95	7135.76	3286.7	3620.33	3907.55	3475.52	6106.22	2804.64	2502.04	3940.37	2990.95	2211.73	2435.37	3331.76	2434.74	4195.47	2763.82	4043.98	3520.18	2563.8	4238.41	2730.95	4489.77	3021.21	3324.33	1319.07	3049.58	2835.57	2096.38	2936.45	2911.19	0	1240.26	2868.84	0.788174	0.188951	-0.544749	0.200945	0.383226	0.237799	-0.115531
P35998	26S proteasome regulatory subunit 7 OS=Homo sapiens (Human) OX=9606 GN=PSMC2 PE=1 SV=3	cell differentiation;metabolic process;regulation of biological process;response to stimulus;transport	cytoplasm;cytosol;extracellular;membrane;nucleus;organelle lumen;proteasome	catalytic activity;nucleotide binding;protein binding	PSMC2	7	3696.36	4907.71	5162.97	4542.1	5357.45	5909.57	4419.3	5499.24	9501.77	3266.52	3668.25	7084.2	3347.61	4835.17	5647	3378.07	3469.14	5547.92	3810	5858.06	6587.84	4405.29	6089.92	5862.59	4403.83	6059.78	6642.17	1947.42	2417.59	3034.26	4266.51	4693.14	5551.5	0	230.34	4437.65	0.19954	0.321367	-0.470185	0.411131	-0.158005	0.650277	0.00901531
O43491	Band 4.1-like protein 2 OS=Homo sapiens (Human) OX=9606 GN=EPB41L2 PE=1 SV=1	cell division;cell organization and biogenesis;transport	cytoplasm;cytoskeleton;cytosol;membrane;nucleus	protein binding;structural molecule activity	EPB41L2	6	8746.22	12722	10374.9	12341.1	12468.1	12187.3	11126.1	10513.8	13681.3	7924.94	8998.33	10485.7	10521.8	10055.7	12315.2	8478.09	7169.35	12658.2	10915.3	12401.8	11916.5	11186.8	13265.9	11881.8	11513	11095.4	12402.3	8039.14	9054.94	9603.35	10069.9	10990.5	12560.2	3439.07	6505.33	6742.81	0.216405	0.211733	-0.365886	0.0969903	-0.216679	0.441785	0.0443918
P56192	Methionine--tRNA ligase, cytoplasmic OS=Homo sapiens (Human) OX=9606 GN=MARS1 PE=1 SV=2	cell communication;metabolic process;regulation of biological process;response to stimulus	cytoplasm;cytosol;membrane	catalytic activity;nucleotide binding;protein binding;RNA binding	MARS	12	3898.94	3478.06	8192.19	5313.62	4137.82	6380.26	4992.44	4570.09	9674.23	4400.3	3119.82	6836.5	4810.87	4010	5902.07	3785.08	2850.92	6072.04	4654.25	5227.73	5919.64	4738.78	5386.93	6023.6	5386.59	4050.19	8069.95	2681.24	1998.29	3799.82	5565.86	4073.54	7312.47	658.277	3357.59	1073.99	0.0241218	0.959994	-0.42215	0.454399	-0.212324	0.575397	0.0314001
P07195	L-lactate dehydrogenase B chain OS=Homo sapiens (Human) OX=9606 GN=LDHB PE=1 SV=2	metabolic process	cytoplasm;cytosol;membrane;mitochondrion	catalytic activity;nucleotide binding;protein binding	LDHB	12	2317.48	3036.28	3178.69	2693.33	3792.72	3690.56	3165.42	4409.6	5186.36	2129.31	3034.67	3437.79	1914.39	3700.47	4837.85	1705.36	3337.46	5050.62	2638.66	4992.89	3572.46	2423.15	4909.29	3552.35	2052.58	4857.64	5621.89	2011.41	2807.26	3316.03	4204.74	4400.2	5023.46	0	1116.02	3190.23	0.254224	0.281337	-0.56908	0.120369	-0.0504599	0.930342	-0.0416995
Q9Y520	Protein PRRC2C OS=Homo sapiens (Human) OX=9606 GN=PRRC2C PE=1 SV=4	cell differentiation	membrane	protein binding;RNA binding	PRRC2C	1	5853.59	6714.05	8372.91	7629.34	7723.63	8687.69	6676	7369.74	12619.2	5507.72	5839.03	9111.77	5711.3	6228.49	6970.28	5588.69	6249	7733.31	5976.89	8289.97	9865.37	5888.61	8674.13	10307.8	7081.41	7624.24	12460.4	4629.7	6643.56	9944.8	6297.73	7105.89	8619.73	3229.45	4626.51	5663.59	0.199177	0.272599	-0.382241	0.400394	0.0495622	0.778397	0.043475
P30876	DNA-directed RNA polymerase II subunit RPB2 OS=Homo sapiens (Human) OX=9606 GN=POLR2B PE=1 SV=1	metabolic process;regulation of biological process;response to stimulus	membrane;nucleus	catalytic activity;DNA binding;metal ion binding;protein binding;RNA binding	POLR2B	4	3682.45	4736.94	3471.57	4652.12	3865.29	4483.61	4998.26	5102.51	4409.16	4492.29	5014.1	3692.95	4362.48	4652.4	5497	2864.35	3486.21	4773.47	4000.61	3126.12	3435.56	4651.51	2831.85	4214.72	5004.01	5556	6047.02	3374.37	2573.59	4927.9	4609.15	4989.84	5264.4	1386.26	3030.93	2940.92	0.128759	0.465092	-0.136574	0.377618	-0.383555	0.160836	0.147349
P09960	Leukotriene A-4 hydrolase OS=Homo sapiens (Human) OX=9606 GN=LTA4H PE=1 SV=2	metabolic process;transport	cytoplasm;cytosol;extracellular;nucleus	catalytic activity;metal ion binding;protein binding;RNA binding	LTA4H	12	5786.21	5188.05	5578.92	6705.61	5300.09	5356.13	7163.82	6108.07	6739.87	4291.15	4378.64	8158.45	6385.87	5801.93	5163.36	5073.2	3523.94	6821.25	5751.54	5742.93	5986.07	5604.31	5875.29	5157.31	6793.95	6379.39	6152.43	2603.2	3519.86	4691.02	6083.38	5847.94	5196.18	2555.35	2247.53	4719.56	0.0688099	0.612773	-0.249963	0.463711	-0.17038	0.560368	-0.0713618
Q9NZB2	Constitutive coactivator of PPAR-gamma-like protein 1 OS=Homo sapiens (Human) OX=9606 GN=FAM120A PE=1 SV=2		cytoplasm;cytosol;membrane;nucleus	RNA binding	FAM120A	9	6346.05	5427.62	4082.76	5417.83	5785.18	5347.75	7124.15	6251.38	8121.81	7014.75	5789.64	5154.21	7086.15	7339.81	5556.54	7207.22	6353.62	5368.33	5482.52	5354.06	5764.76	7153.15	5133.86	5564.65	6336.47	6146.3	7078.63	6803.85	4024.52	6756.25	7819.67	7395.14	5699.46	2759.5	4260.42	3214.95	0.0618293	0.747548	-0.259484	0.199448	-0.0781253	0.671959	0.104758
Q1KMD3	Heterogeneous nuclear ribonucleoprotein U-like protein 2 OS=Homo sapiens (Human) OX=9606 GN=HNRNPUL2 PE=1 SV=1		membrane;nucleus	protein binding;RNA binding	HNRNPUL2	11	3403.84	3922.47	3781.17	4281.04	4880.84	4008.76	4205.48	4990.44	5806.99	4292.91	3777.42	4538.68	3626.17	3966.14	3396.66	4804.88	3904.61	5537.03	5779.6	5540.06	4160.99	5571.57	5239.67	4391.6	3968.06	4000.9	4237.25	2925.16	4165.42	2266.55	5011.57	4642.08	3574.08	4651.71	1697.95	3084.27	0.245793	0.0840115	-0.250787	0.195423	0.374555	0.0957274	-0.0261247
Q9UHX1	Poly(U)-binding-splicing factor PUF60 OS=Homo sapiens (Human) OX=9606 GN=PUF60 PE=1 SV=1	cell death;cellular homeostasis;metabolic process;regulation of biological process	nucleus	catalytic activity;DNA binding;protein binding;RNA binding	PUF60	8; CHR_HSCHR8_3_CTG7	3846.69	3561.38	4242.67	5722.08	4008.3	5424	4757.79	4588.89	6134.42	3540.69	3613.59	5041.24	4263	3884.43	4495.46	3561.49	3063.76	4940.68	4944.09	4498.51	4632.7	5152.41	5076.78	4872.13	5179.81	4394.85	5346.2	2232.26	3263.95	1873.2	4635.65	4084.85	4906.57	1074.09	1463.36	2980.63	0.379312	0.107292	-0.344156	0.18842	-0.128445	0.575093	0.10151
O94906	Pre-mRNA-processing factor 6 OS=Homo sapiens (Human) OX=9606 GN=PRPF6 PE=1 SV=1	cell organization and biogenesis;metabolic process;regulation of biological process	membrane;nucleus;spliceosomal complex	protein binding;RNA binding	PRPF6	20	5184.33	5209.57	8463.8	7426.88	6084.67	9615.41	7158.01	6105.78	11175.6	6457.46	4679.99	10373.2	7297.36	5054.85	9509.46	7271.61	3891.09	11792.8	6584.35	6123.28	9451.43	6639.47	6591.6	7647.2	6820.77	5670.98	10522.7	4184.13	3689.12	6170.97	6096.64	5717.77	8881.78	6190.73	3001.99	4537.92	0.294421	0.395969	-0.184162	0.690999	0.0704364	0.896259	-0.0858951
O95602	DNA-directed RNA polymerase I subunit RPA1 OS=Homo sapiens (Human) OX=9606 GN=POLR1A PE=1 SV=2	metabolic process;regulation of biological process	nucleus	catalytic activity;DNA binding;metal ion binding;protein binding	POLR1A	2	2332.84	1990.14	3816.73	3266.86	2403.8	3803.61	3703.52	3283.83	5031.97	2793.7	1932.03	4043.57	3013.3	2369.96	3780.88	3010.54	1734.16	3689.87	2697.73	2676.17	3231.25	2799.16	2709.38	3268.22	3156.93	2650.41	4083.46	1965.38	1988.72	4148.24	3269.34	2674.87	3423.55	1709.86	2235.57	3713.87	0.21904	0.555939	-0.454824	0.251218	-0.119683	0.747008	0.0284876
Q8TEQ6	Gem-associated protein 5 OS=Homo sapiens (Human) OX=9606 GN=GEMIN5 PE=1 SV=3	cell organization and biogenesis;metabolic process;regulation of biological process;transport	cytoplasm;cytosol;membrane;nucleus	protein binding;RNA binding	GEMIN5	5	3367.63	2733.35	4584.75	3598.56	3490.65	5529.4	4130.21	4012.66	7427.51	3221.39	3270.57	5456.7	3830.11	3789.16	4788.24	3348.85	3972.21	5011.39	3609.1	3885.05	4312.68	3326.27	4050.44	4571.78	3868.52	4232.87	5383.2	2913.08	2949.66	5108.68	3866.95	4030.16	4740.74	1668.61	2013.69	3256.41	0.239867	0.493799	-0.381955	0.418598	-0.00875386	0.967911	0.0172076
P62191	26S proteasome regulatory subunit 4 OS=Homo sapiens (Human) OX=9606 GN=PSMC1 PE=1 SV=1	metabolic process;regulation of biological process;response to stimulus;transport	cytoplasm;cytosol;membrane;nucleus;proteasome	catalytic activity;nucleotide binding;protein binding;RNA binding	PSMC1	14	4729.26	5838.15	6216.22	6314.32	5217.49	6934.51	5367.03	5826.25	8626.02	5445.17	4473.92	6607.08	4607.49	4648.48	6512.12	4119.64	4185.8	7592.61	5638.88	6387.52	6794.6	5061.95	7237.3	6818.27	5625.26	6582.53	8001.34	2701.1	3820.79	4505.5	5204.74	4888.93	6058.27	1504.91	4032.08	5125.78	0.137841	0.450622	-0.262153	0.408707	0.0118414	0.975159	0.0225515
O15031	Plexin-B2 OS=Homo sapiens (Human) OX=9606 GN=PLXNB2 PE=1 SV=3	cell proliferation;development;regulation of biological process;response to stimulus	cell surface;membrane	protein binding;receptor activity;signal transducer activity	PLXNB2	22	9067.9	7614.04	10010.2	10639.3	9182.72	10949.1	10289	9394.25	10372	7516.64	7150.31	8039.3	9780.19	7374.27	9569.02	7628.75	5827.67	7654.71	10058.3	10523.7	10884.5	10834.9	11733.6	10347.3	11014.3	10436.9	10511.3	7337.28	12988.4	7596.83	11273.3	8519.75	10026.9	3895.87	3643.49	3910.79	0.205163	0.199041	-0.404526	0.00378968	-0.340103	0.128453	0.0649715
Q14160	Protein scribble homolog OS=Homo sapiens (Human) OX=9606 GN=SCRIB PE=1 SV=4	cell communication;cell death;cell differentiation;cell organization and biogenesis;cell proliferation;cellular component movement;development;metabolic process;regulation of biological process;response to stimulus;transport	cytoplasm;membrane	catalytic activity;protein binding	SCRIB	8	1420.83	2678.41	1263.17	2485.36	2552.85	1820.65	2320.08	3284.88	2089.72	1839.22	2073.32	1577.07	1470.07	2337.35	1697.15	1786.18	1968.77	1957.74	1970.87	2984.32	1675.64	1725.92	3333.64	1459.45	2172.94	2467.63	1899.54	1169.41	2113.68	3727.18	1706.96	2767.62	2015.85	278.677	292.968	297.775	0.355091	0.379247	-0.487155	0.134894	0.0535416	0.807328	-0.0245348
Q27J81	Inverted formin-2 OS=Homo sapiens (Human) OX=9606 GN=INF2 PE=1 SV=2	cell organization and biogenesis;regulation of biological process	cytoplasm	protein binding	INF2	14	2821.48	4638.98	3241.57	3818.19	5544.28	4129.04	3493.38	7010.72	3446.67	2772.91	4121.44	2770.75	2637.97	3552.55	3090.92	1911.14	3090.58	2614.94	2871.15	4699.44	3037.69	3292.69	5060.53	3076.36	3311.92	6399.87	3505.8	2101.74	6803.8	2964.84	2980.42	3341.69	3222.96	275.989	0	1937.93	0.334168	0.290573	-0.529488	0.321286	-0.28519	0.268787	0.107582
Q92945	Far upstream element-binding protein 2 OS=Homo sapiens (Human) OX=9606 GN=KHSRP PE=1 SV=4	metabolic process;regulation of biological process;response to stimulus;transport	cytoplasm;cytosol;membrane;nucleus	DNA binding;protein binding;RNA binding	KHSRP	19	2331.45	2932.7	2404.65	3259.87	2609.66	2437.4	3614.44	2860.48	4477.82	2181.37	2214.68	4427.02	2908.91	3038.24	3080.7	2550.02	1649.27	4863.96	2274.64	2978.72	3233.18	2178.42	3323.79	2423.5	3004.51	2614.84	3898.87	1976.6	1516.45	8577.54	2810.42	2737.93	2841.71	1565.65	0	3629.93	0.115314	0.535288	-0.311938	0.464013	0.00564597	0.99077	-0.0986363
P08237	ATP-dependent 6-phosphofructokinase, muscle type OS=Homo sapiens (Human) OX=9606 GN=PFKM PE=1 SV=2	cell organization and biogenesis;cellular homeostasis;metabolic process;regulation of biological process	cytoplasm;cytosol;membrane;nucleus	catalytic activity;metal ion binding;nucleotide binding;protein binding	PFKM	12	2361.13	1680.73	1613.29	3005.36	2084.1	1743.56	2962.02	2432.54	2578.02	2719.98	1818.93	1906.06	2479.08	1261.26	1724.04	1849.83	1139.4	2271.9	2163.64	1778.96	1683.03	1965.58	2162.28	1325.28	1745.98	1893.76	2140.85	1098.18	728.933	2615.63	2154.22	1743.78	1917.24	575.868	1036.24	1428.75	0.272957	0.428583	-0.306873	0.19499	-0.0546846	0.895641	-0.0449283
P52789	Hexokinase-2 OS=Homo sapiens (Human) OX=9606 GN=HK2 PE=1 SV=2	cell organization and biogenesis;cellular homeostasis;metabolic process;regulation of biological process;response to stimulus;transport	cytosol;membrane;mitochondrion	catalytic activity;nucleotide binding;protein binding	HK2	2	3607.52	3835.5	4481.94	2948.63	4295.85	4603.82	3504.9	4720.74	8399.78	4604.04	5343.42	8398.42	3380.19	3429.12	4838.34	4051.97	3369.05	7186.89	4305.21	4603.75	4674.88	3490.93	5391.44	4078.42	4392.9	4434.26	4946.14	4546.03	5978.59	5420.17	3285.07	4445.36	5301.76	1662.43	2501.9	4757.85	-0.00930425	0.966494	0.142065	0.774917	0.326711	0.480226	-0.0677383
Q9UHD8	Septin-9 OS=Homo sapiens (Human) OX=9606 GN=SEPTIN9 PE=1 SV=2	cell division;cell organization and biogenesis;regulation of biological process	cytoplasm;cytoskeleton	catalytic activity;nucleotide binding;protein binding	SEPT9	17	12152.5	11926.5	12991.7	15860.1	12895.2	15308.1	13385.6	13292.1	18902	9579.18	8861.37	13044.7	12579.6	12122	14561.7	8825.02	5839.87	11706.8	13225.9	12596.5	15453.9	14848.4	13749.1	14972.1	15597.7	15061.1	18347.9	7502.38	7650.71	9495.82	13050.7	12630.9	15650.6	3867.39	4562.83	6689.41	0.249299	0.0733824	-0.533714	0.106162	-0.574193	0.0810902	0.0780108
P49915	GMP synthase [glutamine-hydrolyzing] OS=Homo sapiens (Human) OX=9606 GN=GMPS PE=1 SV=1	metabolic process	cytoplasm;cytosol	catalytic activity;nucleotide binding	GMPS	3	1528.73	2737.26	2175.29	4010.93	4376.91	2858.95	3274.32	3109.8	5165.62	1315.13	2591.66	3853.26	2435.88	2873.67	3278.18	2922.28	2979.61	5728.47	2920.19	4574.69	4075.97	2498.7	4179.17	2404.94	3527.13	3181.98	2224.98	611.454	3913.07	1653.35	2360.11	3159.55	3118.19	1086.3	1410.26	2509.15	0.804093	0.0496228	-0.573723	0.269301	0.437547	0.349174	-0.349285
P50454	Serpin H1 OS=Homo sapiens (Human) OX=9606 GN=SERPINH1 PE=1 SV=2	cell organization and biogenesis;metabolic process;regulation of biological process;response to stimulus	cytoplasm;endoplasmic reticulum;membrane;organelle lumen	enzyme regulator activity;protein binding;RNA binding	SERPINH1	11	2638.98	3529.57	4160.05	4050.03	3196.63	3765.14	3757.97	3684.24	7289.64	2225.82	3709.64	5157.98	3920.45	3456.6	4443.14	3658.68	2814.37	3747.37	3007.19	3463.54	5175.55	3136.44	3579.45	4131.3	3122.72	3968.19	5908.69	871.757	1178.68	1766.73	4513.16	3675.19	3294.55	0	945.73	699.13	0.0924049	0.676892	-0.409232	0.452884	-0.209798	0.265059	-0.102547
P49321	Nuclear autoantigenic sperm protein OS=Homo sapiens (Human) OX=9606 GN=NASP PE=1 SV=2	cell organization and biogenesis;cell proliferation;metabolic process;response to stimulus;transport	cytoplasm;nucleus	protein binding	NASP	1	1877.57	1272.48	1552.41	2764.11	1582.66	2186.67	2892.22	1770.32	3430.34	2073.81	1657.15	2656.2	2244.42	1600.33	1914.34	2157.27	3347.98	3222.08	2220.33	2036.97	2211.39	1984.51	2043.12	2127.12	1754.05	1464.59	2684.94	1120.42	1255.6	2492.45	2176.49	1913.41	1853.16	0	1254.65	875.507	0.474427	0.18652	-0.341479	0.373746	0.599701	0.078487	-0.0717698
P17812	CTP synthase 1 OS=Homo sapiens (Human) OX=9606 GN=CTPS1 PE=1 SV=2	cell proliferation;metabolic process;response to stimulus	cytosol;membrane	catalytic activity;nucleotide binding;protein binding	CTPS1	1	3429.09	2598.91	4357.38	4982.61	2954.16	3984.09	4221.66	3331.24	8799.53	3641.29	3013.11	6612.4	4228.77	2548.19	3867.31	3847.54	3040.7	5414.07	3977.7	3234.46	5397.66	4156.33	3509.04	4443.67	4199.7	3524.71	4010.95	1736.56	2260.52	2306.54	4583.99	2922.4	3961.57	921.539	2042.24	1561.38	0.198932	0.545158	-0.301684	0.638275	0.208852	0.557127	-0.0584642
P33992	DNA replication licensing factor MCM5 OS=Homo sapiens (Human) OX=9606 GN=MCM5 PE=1 SV=5	cell division;metabolic process	membrane;nucleus	catalytic activity;DNA binding;nucleotide binding;protein binding	MCM5	22	2786.49	3253.36	3434.15	2817.05	3170.41	4063.56	3211.98	4310.9	7800.77	3664.75	3514.34	5769.74	2602.84	3559.43	5143.21	2655.5	5202.83	7475.89	2723.94	3677.51	4071.63	2421.81	4198.58	3913.82	2502.15	3560.05	5479.53	2318.25	3297.43	4338.38	3179.66	3418.47	5183.33	0	1911.48	3776.58	0.0852981	0.669379	-0.242938	0.639211	0.439732	0.442457	0.0083956
Q9ULT8	E3 ubiquitin-protein ligase HECTD1 OS=Homo sapiens (Human) OX=9606 GN=HECTD1 PE=1 SV=3	metabolic process	cytoplasm	catalytic activity;metal ion binding;protein binding	HECTD1	14	3314.84	3587.18	6926.85	6058.16	4452.08	6751.29	5316.61	5796.97	10788.8	3069.37	3649.51	7557.66	5066.18	3969.66	5989.64	3390.83	3020.65	6971.65	4492.55	4984.55	7852.91	4301.45	5391.32	7084.1	5858.49	5797.41	8437.32	2838.71	5048.36	5028.52	5534.11	4427.17	6569.4	854.356	2925.83	3786.04	0.319877	0.443227	-0.617442	0.321095	-0.166997	0.713503	-0.0467986
P31943	Heterogeneous nuclear ribonucleoprotein H OS=Homo sapiens (Human) OX=9606 GN=HNRNPH1 PE=1 SV=4	metabolic process;regulation of biological process;response to stimulus	cytosol;membrane;nucleus;spliceosomal complex	protein binding;RNA binding	HNRNPH1	5; CHR_HG30_PATCH	882.742	810.501	1366.54	1107.24	799.026	2044.75	1131.72	1056.58	2998.45	931.976	1034.98	2741.55	916.272	810.977	1268.69	1409.33	822.865	2368.56	1150.84	1041.38	1421.65	1183.13	834.695	2164.54	1051.11	1133.35	2019.76	834.974	555.54	877.794	1203.19	895.656	1429.95	1392.05	509.705	1590.26	0.368791	0.511989	-0.13956	0.862703	0.618861	0.319754	0.210773
Q9UQ80	Proliferation-associated protein 2G4 OS=Homo sapiens (Human) OX=9606 GN=PA2G4 PE=1 SV=3	cell proliferation;metabolic process;regulation of biological process;transport	cytoplasm;extracellular;membrane;nucleus;organelle lumen	DNA binding;protein binding;RNA binding	PA2G4	12	4479.56	2605.28	3017.4	5661.27	3274.08	5062.22	6950.17	2896.72	6329.85	4265.86	2635.36	5508.14	5356.96	2748.05	3754.51	4845.48	3962.06	5444.27	5972.85	3692.99	5008.56	4509.55	3947.07	4900.65	5855.26	2922.52	4605.46	3412.34	2519.64	2624.17	5435.36	2647.4	4013.33	2180.54	1610.76	0	0.4705	0.228956	-0.38249	0.452447	0.2651	0.412766	-0.135677
Q6P2E9	Enhancer of mRNA-decapping protein 4 OS=Homo sapiens (Human) OX=9606 GN=EDC4 PE=1 SV=1	metabolic process	cytoplasm;cytosol;membrane;nucleus	protein binding	EDC4	16	2372.87	3283.91	3586.55	6467.16	4123.28	4204.15	4768.94	4482.91	5461.69	2210.77	3352.01	4130.49	3959.2	3462.81	3368.04	4605.8	2785.08	4297.22	3927.28	4531.37	3911.43	4976.11	4895.96	4379.18	4710.27	4599.44	4453.01	1817.19	3099.25	3365.09	5045.46	3624.94	3248.49	0	363.992	1779.43	0.678587	0.0951647	-0.60209	0.0562756	0.11534	0.639514	0.204233
P36871	Phosphoglucomutase-1 OS=Homo sapiens (Human) OX=9606 GN=PGM1 PE=1 SV=3	metabolic process;transport	cytoplasm;cytoskeleton;cytosol;extracellular	catalytic activity;metal ion binding;protein binding	PGM1	1	5332.88	9150.66	3623.02	6010.74	9399.77	6407.68	3542.85	9072.35	5742.43	3185.23	9379.65	5336.66	10523.1	11932.9	5562.74	12448	13912.5	4510.39	7783.29	10389.4	5788.3	7067.88	13217.5	6992.88	7560.27	11067.2	7808.61	5069.4	9023.56	5345.58	12606.9	13545.5	7308.26	2875.5	0	1277.96	0.269019	0.560809	-0.0362956	0.953019	0.139856	0.799444	0.18706
Q5JRX3	Presequence protease, mitochondrial OS=Homo sapiens (Human) OX=9606 GN=PITRM1 PE=1 SV=3	metabolic process;regulation of biological process	mitochondrion;organelle lumen	catalytic activity;enzyme regulator activity;metal ion binding	PITRM1	10	3321.32	4095.86	6202.66	4706.88	5847.74	6159.28	4508.19	4744.16	8493.18	3505.72	2575.71	6563.6	3613.78	2954.6	4514.4	2747.47	1695.54	4503.09	4047.09	5930.57	6451.23	4153.47	6251.6	6863.56	4186.75	3487.74	6533.3	1419.7	4085.32	3448.78	3677.74	3551	4829.83	283.38	2047.06	2033.36	0.295339	0.346489	-0.488886	0.390098	-0.308989	0.48883	0.0719189
Q5JTH9	RRP12-like protein OS=Homo sapiens (Human) OX=9606 GN=RRP12 PE=1 SV=2		membrane;nucleus	RNA binding	RRP12	10	4717.43	3863.5	7155.79	8385.7	4443.22	7852.28	7067.28	5237.07	13459.7	6037.51	3785.18	8656.98	7309.83	4528.52	7590.56	6178.95	3853.96	9078.04	5713.18	5286.92	8230.48	5812.19	4941.63	7610.49	6628.09	4566.48	8880.59	3150.04	3760.61	5344.76	9171.9	5153.09	7891.67	0	3047.37	1333.42	0.394185	0.355911	-0.479422	0.444079	-0.0238053	0.955861	-0.0664974
P20591	Interferon-induced GTP-binding protein Mx1 OS=Homo sapiens (Human) OX=9606 GN=MX1 PE=1 SV=4	cell death;cell organization and biogenesis;defense response;regulation of biological process;response to stimulus	cytoplasm;cytosol;endoplasmic reticulum;membrane;nucleus	catalytic activity;nucleotide binding;protein binding	MX1	21	2305.32	3128.75	2557.75	8800.67	5766.9	5860.44	3667.23	4227.89	4274.97	83885.1	72389.5	74265.2	2978.91	4125.59	2789.28	56216.5	50747.9	57383.7	3595.39	5090.56	3447.22	5328.56	5781.3	4262.98	4139.34	3770.84	3086.49	97965.1	96576.3	90412.1	4376.52	4282.64	2939.96	60991	56301	54123	1.35395	0.015568	4.24361	3.40156e-05	4.05409	1.60402e-05	0.341428
Q92626	Peroxidasin homolog OS=Homo sapiens (Human) OX=9606 GN=PXDN PE=1 SV=2	cell organization and biogenesis;metabolic process;regulation of biological process;response to stimulus	endoplasmic reticulum;extracellular	antioxidant activity;catalytic activity;metal ion binding;protein binding;structural molecule activity	PXDN	2	20134.5	18175.6	19006.4	24652.7	20369.1	22228.4	21775.5	20174.9	24564.9	16521.4	14918.3	19066.6	19614.7	18332.3	20838.3	10101.5	8015.29	13658.7	19565.4	21098.6	20742.4	20537.6	22590.8	20661.8	21553.9	19430.1	21996.4	13880.7	15183.2	17133.8	19663.8	16946.5	18948.6	6342.89	10179.2	9453.11	0.23059	0.0721526	-0.397221	0.0388237	-0.887542	0.00747076	0.0549479
P35658	Nuclear pore complex protein Nup214 OS=Homo sapiens (Human) OX=9606 GN=NUP214 PE=1 SV=2	cell organization and biogenesis;cellular component movement;metabolic process;regulation of biological process;response to stimulus;transport	cytosol;nucleus	protein binding;structural molecule activity;transporter activity	NUP214	9	2142.2	2205.19	3502.97	3615.11	3100.41	4273.82	3203.08	3110.38	6996.23	3049.58	2283.97	5052.95	2728.63	3173.62	4696.66	2689.52	2465.64	6019.98	2872.54	3111.71	4395.95	3188.23	3444.57	3777.32	3244.98	3003.4	5392.88	1195.84	2258.8	3419.12	2902.2	2760.39	5208.38	1059.14	1630.61	3939.25	0.485274	0.134319	-0.357767	0.55717	0.0763754	0.889231	0.00415324
Q9HCE1	Helicase MOV-10 OS=Homo sapiens (Human) OX=9606 GN=MOV10 PE=1 SV=2	metabolic process;regulation of biological process;response to stimulus	cytoplasm;cytosol	catalytic activity;nucleotide binding;protein binding;RNA binding	MOV10	1	4840.53	4984.92	5194.46	7929.51	6114.5	6727.13	7532.92	6518.82	10845.5	10920	8496.3	10743.8	5900.53	5213.07	7020.6	7642.67	6058.03	9581.48	5964.98	8817.87	7145.77	6666.77	11167.4	6259.97	7777	6474.13	8273.84	11129.4	10683.6	12044.1	7430.15	6045.52	7510.46	3655.55	3565.97	5159.75	0.467703	0.0242049	0.276658	0.313161	0.360513	0.208954	0.13587
O75179	Ankyrin repeat domain-containing protein 17 OS=Homo sapiens (Human) OX=9606 GN=ANKRD17 PE=1 SV=3	defense response;regulation of biological process;response to stimulus	chromosome;cytoplasm;membrane;nucleus	protein binding;RNA binding	ANKRD17	4	1598.39	1556.9	2256.33	1747.26	1504.63	2504.93	2355.9	2060.56	3579.5	1659.73	1505.54	3232.88	1533.97	1713.32	2355.18	1313.11	1460.22	2830.28	1544.69	1652.98	2412.95	1511.25	1841.01	2364.38	2179.16	2029.39	2961.05	1173.28	1445.25	1533.36	1899.87	2033.88	2545.45	697.709	1088.19	1824.88	0.0892105	0.775385	-0.321614	0.501449	0.000293722	0.999475	0.0270062
P42166	Lamina-associated polypeptide 2, isoform alpha OS=Homo sapiens (Human) OX=9606 GN=TMPO PE=1 SV=2	regulation of biological process	chromosome;nucleus	DNA binding;protein binding	TMPO	12	2146.38	2088.84	2981.96	5220.59	2148.27	3174.64	4082.79	2950.9	5373.38	3330.14	2549.44	4088.72	2955.55	2069.65	4446.78	3314.78	2236.13	5368.1	2996.75	2671.93	2965.54	3361.18	2579.72	3246	3888.87	1897.32	4247.65	2423.34	2364.47	1859.76	3558.72	2284.92	4156.36	1152.9	1412.71	3620.67	0.546848	0.307115	-0.315743	0.382294	0.205104	0.696704	0.0895116
Q7Z2W4	Zinc finger CCCH-type antiviral protein 1 OS=Homo sapiens (Human) OX=9606 GN=ZC3HAV1 PE=1 SV=3	defense response;metabolic process;regulation of biological process;response to stimulus	cytoplasm;cytosol;nucleus	catalytic activity;metal ion binding;nucleotide binding;protein binding;RNA binding	ZC3HAV1	7	8901.82	7008.86	6096.1	12043.1	8164.5	13094.5	6245.62	4601.45	5932.35	13062.6	8442.24	8985.83	7210.3	6946.11	8206.56	8964.96	7297.24	8716.64	6860.5	6842.43	7219.99	13048.4	10807.5	10806.5	7486.02	5412.31	8386.1	11960.6	9303.16	11489.7	7514.14	6580.89	7539.06	2719.86	7653.76	7731.64	0.597665	0.0926992	0.861677	0.0414439	0.159595	0.248338	0.728288
Q12788	Transducin beta-like protein 3 OS=Homo sapiens (Human) OX=9606 GN=TBL3 PE=1 SV=2	metabolic process	nucleus	protein binding;RNA binding	TBL3	16	3298.25	4273.85	5541.88	4228.49	4876.62	5208.09	4237.63	6269.69	7641.43	3166.76	4663.9	6238.63	3947.8	4628.4	4340.93	4144.56	4079.74	4244.2	3444.35	5014.22	6163.1	3230.84	4828.05	5052.41	3943	5685.76	5606.25	3197.91	4900.37	4775.72	5574.29	5160.18	5119.16	3721.06	3996.64	3575.73	0.12624	0.603666	-0.36732	0.363805	-0.0509964	0.502157	-0.157298
P36578	60S ribosomal protein L4 OS=Homo sapiens (Human) OX=9606 GN=RPL4 PE=1 SV=5	cell organization and biogenesis;metabolic process;transport	cytoplasm;cytosol;endoplasmic reticulum;membrane;nucleus;ribosome	protein binding;RNA binding;structural molecule activity	RPL4	15	3517.51	2574.36	3058.77	4631.4	4545.43	3052.74	4658.47	4391.45	6814.95	3236.13	3505.2	3933.78	3943.09	2950.6	2317.12	3177.53	3354.5	3462.4	4361.63	5142.97	3446.61	4167.25	4313.71	3585.15	4499.54	3800.45	3993.35	2177.34	3136.63	2760.6	4932.86	3889.42	2683.13	2214	1429.67	4821.57	0.418428	0.151712	-0.571584	0.0947768	0.117797	0.615517	-0.102126
Q8WUM0	Nuclear pore complex protein Nup133 OS=Homo sapiens (Human) OX=9606 GN=NUP133 PE=1 SV=2	cell differentiation;cell organization and biogenesis;metabolic process;regulation of biological process;transport	chromosome;cytosol;membrane;nucleus	protein binding;structural molecule activity;transporter activity	NUP133	1	1369.59	3772.52	2490.83	1950.17	3382.84	2506.25	2551.4	3466.02	4332.21	1433.27	2144.06	2879.44	1982.7	2560.05	2617.01	1669.96	2345.07	2977.26	1991.71	3822.23	2646.72	1930.11	4061.17	2830.04	2371.92	2961.89	3638.55	1240.51	2648.64	1563.34	2793.38	3131.92	2379.03	1111.67	577.626	1308.95	0.0384787	0.936401	-0.680694	0.121657	-0.0341456	0.902615	0.0602273
O95163	Elongator complex protein 1 OS=Homo sapiens (Human) OX=9606 GN=ELP1 PE=1 SV=3	cell organization and biogenesis;metabolic process;regulation of biological process;response to stimulus	cytoplasm;cytosol;nucleus	enzyme regulator activity;protein binding;signal transducer activity	IKBKAP; ELP1	9	1881.75	2848.07	2770.68	3143.82	3001.53	3029.12	3001.82	3117.53	4304.93	2943.15	3238.06	3209.75	2648.89	3221.42	2619.51	2756.54	2601.07	2751.52	2819.55	3037.42	3063.97	2461.35	2960.03	2504.03	2884.87	2474.04	3317.78	2657.08	2712.68	3066.51	4048.74	3307.23	2940.95	426.032	1461.05	1241.22	0.290638	0.14927	-0.150603	0.46499	-0.0661867	0.564796	-0.17071
Q15459	Splicing factor 3A subunit 1 OS=Homo sapiens (Human) OX=9606 GN=SF3A1 PE=1 SV=1	cell organization and biogenesis;metabolic process;regulation of biological process	nucleus;spliceosomal complex	protein binding;RNA binding	SF3A1	22	3854.58	6059.1	3588.66	6782.92	4171.69	5279.02	5553.28	4871.77	7067.4	6217.15	3901.95	5974.7	5193.51	4921.39	6078	4653.66	4591.02	8983.66	4807.28	4358.16	5511.6	4430.02	4691.12	5944.86	5058.73	5222.95	7667.97	4370.31	2256.92	6935.22	5216.86	6094.06	5813.05	2434.3	2771.86	8001.4	0.265776	0.450111	-0.120227	0.659135	0.170821	0.673528	0.037735
Q8WWI1	LIM domain only protein 7 OS=Homo sapiens (Human) OX=9606 GN=LMO7 PE=1 SV=3	metabolic process;regulation of biological process	cytoplasm;cytosol;nucleus	catalytic activity;metal ion binding;protein binding	LMO7	13	4076.9	3232.19	3535.79	3937.88	3752.43	4333.23	5257.24	3261.02	5235.52	5930.11	3111.68	4065.73	4375.44	5023.66	5275.27	3670.85	5888.57	5548.11	3734.53	4569.53	4402.44	4264.53	5228.78	4531.71	4174.64	3494.85	5233.44	3420.41	4120.53	3326.05	5403.36	5874.74	5799.12	97.6908	3870.85	3457.89	0.148849	0.261283	-0.0694325	0.848839	0.0419689	0.854774	0.142435
O75874	Isocitrate dehydrogenase [NADP] cytoplasmic OS=Homo sapiens (Human) OX=9606 GN=IDH1 PE=1 SV=2	metabolic process;regulation of biological process;response to stimulus;transport	cytoplasm;cytosol;extracellular;mitochondrion;organelle lumen	catalytic activity;metal ion binding;nucleotide binding;protein binding	IDH1	2	3678.03	2642.54	6117.79	4825.66	2670.69	8362.7	5041.72	3202.45	8161.66	3644.67	2503.92	7167.39	3866.57	3187.24	16689.5	4937.76	2440.11	15628.5	3410.73	3550.44	7325.5	3795.52	3429.28	9907.09	4579.38	3350.75	15621.7	2237.9	1105.11	1265.84	4692.53	3460.19	17059.6	0	0	0	0.350512	0.590667	-0.301051	0.636364	-0.0454868	0.969154	0.262015
Q15436	Protein transport protein Sec23A OS=Homo sapiens (Human) OX=9606 GN=SEC23A PE=1 SV=2	cell organization and biogenesis;transport	cytoplasm;cytosol;endoplasmic reticulum;membrane	metal ion binding;protein binding	SEC23A	14	4185.74	5414.81	3681.71	6560.93	5142.01	4285.7	7740.16	5490.23	5379.17	6092.23	11726.2	12070.6	7553.71	5502.32	4461.56	5519.91	35472.3	19284.8	7023.98	5101.74	4199	6995.32	4850.18	3698.87	8493.29	4967.61	4568.03	5166.93	14397.1	13622.7	8552.27	6259.62	4186.46	1996.38	14068.4	7970.88	0.267547	0.343154	0.683573	0.145682	1.7828	0.176838	-0.0706664
Q9UJS0	Calcium-binding mitochondrial carrier protein Aralar2 OS=Homo sapiens (Human) OX=9606 GN=SLC25A13 PE=1 SV=2	metabolic process;response to stimulus;transport	membrane;mitochondrion	metal ion binding;transporter activity	SLC25A13	7	2494.06	2450.56	2966.15	4250.49	2799.35	2978.78	3536.29	2616.4	5618.09	2883.4	2228.77	4396.26	2339.71	2518.82	3771.06	2046.44	2759.67	5114.82	2371.79	2949.57	3533.46	2779.45	3808.22	3188.64	3648.35	2478.14	3546.81	2037.04	2832.02	2171.63	4741.33	3035.47	3287.7	1935.77	2008.99	3579.6	0.342233	0.219741	-0.307931	0.52909	0.201183	0.697644	0.142828
P05556	Integrin beta-1 OS=Homo sapiens (Human) OX=9606 GN=ITGB1 PE=1 SV=2	cell differentiation;cell growth;cell organization and biogenesis;cellular component movement;defense response;metabolic process;regulation of biological process;response to stimulus;transport	cell surface;cytoplasm;endosome;membrane	enzyme regulator activity;metal ion binding;protein binding;receptor activity;signal transducer activity	ITGB1	10	58468.1	54934.7	45950.7	53376.2	55157.9	54515.1	59498.3	57353.3	46288.5	50450.4	48734.1	42695	52713.2	52514.7	55034.3	30937.1	28231.6	41319.7	56781.6	48643.4	45709.8	60038.2	49946.8	58065.5	59807.1	63171	68643.9	41544.5	40325.4	50588.7	49578.3	45228.8	48221.4	19727.2	29846.4	32181.4	0.0330766	0.759752	-0.201446	0.207678	-0.673406	0.00807115	0.153059
P51610	Host cell factor 1 OS=Homo sapiens (Human) OX=9606 GN=HCFC1 PE=1 SV=2	cell organization and biogenesis;metabolic process;regulation of biological process;response to stimulus	cytoplasm;membrane;nucleus	catalytic activity;protein binding	HCFC1	X	2669.18	2254.67	3181.1	3478.17	3002.85	3682.21	3530.14	3233.6	8113.36	2709.72	3210.66	4884.59	3329.77	2391.25	3530.73	4104.06	4297.23	4910.23	3168.46	4748.46	3995.6	2983.02	3848.86	3723.46	4003.98	2605.25	4251.53	2393.64	2890.57	2486.59	4567.01	2970.7	3911.97	2002.8	1462.68	3201.42	0.326484	0.110011	-0.461398	0.471966	0.524876	0.033894	-0.174505
P22695	Cytochrome b-c1 complex subunit 2, mitochondrial OS=Homo sapiens (Human) OX=9606 GN=UQCRC2 PE=1 SV=3	metabolic process;transport	membrane;mitochondrion	catalytic activity;metal ion binding;protein binding	UQCRC2	16; CHR_HG926_PATCH	1827.5	2393.47	4462.16	3221.13	3239.8	5926.79	3620.4	3033.19	7613.09	2530.49	1812.94	5981.54	2798.51	3630.78	5736.57	2811.88	3382.9	6015.04	2241.31	3986.86	4426.72	2843.17	3518.47	5365.99	3473.01	3247.47	6550.19	1930.2	2499.61	4416.58	3190.99	3516.68	5595.24	1151.96	2123.92	3958.05	0.512623	0.362946	-0.466511	0.533425	0.00520492	0.99166	0.138395
P13489	Ribonuclease inhibitor OS=Homo sapiens (Human) OX=9606 GN=RNH1 PE=1 SV=2	metabolic process;regulation of biological process	cytoplasm;cytosol	enzyme regulator activity;protein binding	RNH1	11; CHR_HSCHR11_1_CTG8	6414.21	6804.69	6183.03	9991.66	8434.56	7944.5	8974.98	8336.13	10337.7	7675.61	6286.85	8230.33	7661.33	6794.7	7085.14	5581.83	4756.98	7237.08	8050.15	9866.54	8610.51	8073.99	8921.67	7842.52	8955.71	8343.22	9011.76	5672	6371.62	6391.8	8521.6	7565.6	7011.37	2746.74	1635.32	4889.2	0.442736	0.0225325	-0.317124	0.0925042	-0.293499	0.1622	-0.0949132
Q08379	Golgin subfamily A member 2 OS=Homo sapiens (Human) OX=9606 GN=GOLGA2 PE=1 SV=3	cell division;cell organization and biogenesis;metabolic process;regulation of biological process;transport	cytoplasm;cytoskeleton;Golgi;membrane;nucleus	catalytic activity;motor activity;protein binding	GOLGA2	9	2680.98	2464.36	2621.65	4470.64	3235.01	3235.46	4064.08	3855.93	4089.27	2797.97	2761.14	3557.73	3530.45	3824.65	3257.02	2925.36	3140.6	3447.36	3115.58	3657.04	3119.9	2883.62	3483.84	3573.09	4063.51	3279.82	3680.75	1761.38	2278.71	2035.06	3268.32	3595.45	3346.49	0	3282.44	1036.08	0.494332	0.0641017	-0.397543	0.023339	-0.15769	0.176093	0.00698842
O60701	UDP-glucose 6-dehydrogenase OS=Homo sapiens (Human) OX=9606 GN=UGDH PE=1 SV=1	metabolic process	cytosol;nucleus	catalytic activity;nucleotide binding	UGDH	4	2769.31	3223.14	4478.29	3885.07	4776.17	7296.28	3833.68	4056.19	8405.13	2625.21	2274.39	5714.82	4655.34	4390.82	6456.63	3397.86	2835.46	7523.09	3265.69	5042.55	7325.85	3131	5277.46	6752.36	3713.67	4502.08	5517.91	1803.39	2485.06	2359.02	4484.45	5069.24	5667.91	1381.85	891.861	899.697	0.607873	0.184581	-0.618405	0.363085	-0.172424	0.736584	-0.044348
Q8IUD2	ELKS/Rab6-interacting/CAST family member 1 OS=Homo sapiens (Human) OX=9606 GN=ERC1 PE=1 SV=1	development;metabolic process;regulation of biological process;transport	cytoplasm;endoplasmic reticulum;Golgi;membrane	protein binding;transporter activity	ERC1	12; CHR_HSCHR12_2_CTG1	4303.34	4090.45	4112.88	6696.85	4026.48	4592.18	6066.96	4470.58	6416.5	4017.17	7295.16	4477.62	3852.06	2821.39	4680.29	3496.31	9226.49	4334.32	5304.12	4498.82	5187.86	5091.23	3770.16	4805.24	6177.5	4936.41	5337.96	3905.71	10661	4978.97	4074.87	3344.56	4798.56	400.039	4709.55	4253.35	0.292295	0.314776	-0.102623	0.760095	0.587205	0.365893	-0.133419
P54652	Heat shock-related 70 kDa protein 2 OS=Homo sapiens (Human) OX=9606 GN=HSPA2 PE=1 SV=1	cell differentiation;cell organization and biogenesis;metabolic process;regulation of biological process;response to stimulus	cell surface;cytoplasm;cytoskeleton;cytosol;membrane;mitochondrion;nucleus	nucleotide binding;protein binding	HSPA2	14	385.348	315.668	420.793	455.67	783.432	915.823	815.015	698.223	676.125	417.865	471.235	544.486	701.035	608.642	320.865	286.174	383.918	596.571	494.631	1143.71	602.727	536.493	1324.53	696.101	763.055	530.448	448.667	330.503	773.149	639.641	683.521	653.95	672.906	278.899	326.747	373.208	0.941811	0.0699829	-0.610882	0.0112387	-0.364319	0.454612	0.190334
P06396	Gelsolin OS=Homo sapiens (Human) OX=9606 GN=GSN PE=1 SV=1	cell death;cell organization and biogenesis;metabolic process;regulation of biological process;response to stimulus;transport	cytoplasm;cytoskeleton;cytosol;extracellular;membrane;nucleus;organelle lumen	metal ion binding;protein binding	GSN	9	9016.65	8045.45	8786.03	10646.1	10553.5	9321.33	11189.8	10428.1	9812.1	9671.16	9737.47	8967.75	11029.2	10694.1	10961.2	6297.05	6317	7260.25	9060.69	9925.05	8901.67	10116.2	10781.4	8180.95	11418	9922	9645.42	8545.63	7739.47	8364.36	9040.33	8946.28	8453.89	4128.04	6318.62	3274.69	0.239736	0.0396312	-0.14745	0.0954878	-0.717703	0.000215329	0.0603417
Q02388	Collagen alpha-1(VII) chain OS=Homo sapiens (Human) OX=9606 GN=COL7A1 PE=1 SV=2	cell differentiation;cell organization and biogenesis;metabolic process;regulation of biological process;transport	extracellular;membrane;organelle lumen	enzyme regulator activity;protein binding	COL7A1	3	7944.04	7136.36	9542.58	8371.52	8182.63	10372.2	9395.43	9524.49	10467.2	8867.57	8865.75	9750.12	7470.78	8370.25	8409.65	4963.15	4624.16	6817.93	7521.3	7715.39	10606.1	7286.87	8552.24	11407.1	8607.19	8761.55	9754	8180.15	8653	9171.22	7810.74	7636.92	7613.16	3485	3895.95	8054.98	0.129015	0.483488	-0.0966233	0.229726	-0.563869	0.0249381	0.0762898
Q7KZ85	Transcription elongation factor SPT6 OS=Homo sapiens (Human) OX=9606 GN=SUPT6H PE=1 SV=2	cell organization and biogenesis;metabolic process;regulation of biological process;transport	nucleus	DNA binding;protein binding;RNA binding	SUPT6H	17	2992.64	3587.72	4103.18	8241.4	3881.66	4675.86	4759.38	4331.11	8622.34	3158.68	3608.42	6009.8	4149.75	3880.2	5356.02	3697.84	3733.57	6140.47	3894.63	4531.27	4895.02	3911.24	3982.38	4157.97	4680.89	4555.5	6240.78	2114.12	3185.04	5378.7	4225.77	4285.55	5310.65	1816	2724.32	3782.45	0.652979	0.213287	-0.471257	0.36896	0.0198999	0.949905	-0.144471
P28838	Cytosol aminopeptidase OS=Homo sapiens (Human) OX=9606 GN=LAP3 PE=1 SV=3	metabolic process	cytoplasm;cytosol;mitochondrion;nucleus	catalytic activity;metal ion binding	LAP3	4	5196.66	5878.19	7007.03	8619.62	7586.85	8927.09	6649.86	7751.49	10717.3	29788.6	22014	27726.6	4868.56	5572.88	6820.35	21353.6	17529	21385.2	6768.89	7748.7	8030.75	7465.06	7567.75	8849.38	7093.24	6379.33	9161.41	34278.2	26844.8	28126.2	5900.56	5624.08	6842.78	17874	14548.1	13012.9	0.47507	0.0241941	1.66273	0.0022968	1.8038	0.000515015	0.0829139
Q13619	Cullin-4A OS=Homo sapiens (Human) OX=9606 GN=CUL4A PE=1 SV=3	cell organization and biogenesis;metabolic process;regulation of biological process;response to stimulus		catalytic activity;protein binding	CUL4A	13	1539.71	1950.67	2028.31	2866.27	2497.53	2067.01	2900.52	2780.75	2845.69	1769.87	2070.94	6219.59	2811.82	2227.72	2900.02	2288.47	1808.41	2631.71	2007.78	3691.22	2225.73	2202.36	4065.95	2185.58	2919.43	2789.09	2872.26	1333.89	2104.1	2414.1	2966.48	2572.84	2951.84	436.186	430.479	2231.62	0.429192	0.0822912	0.238582	0.739877	-0.238754	0.273903	0.0932534
P14866	Heterogeneous nuclear ribonucleoprotein L OS=Homo sapiens (Human) OX=9606 GN=HNRNPL PE=1 SV=2	metabolic process;regulation of biological process	cytoplasm;membrane;nucleus	DNA binding;protein binding;RNA binding	HNRNPL	19; CHR_HG26_PATCH	5060.09	4379.11	4875.92	5016.42	2362.2	4849.12	5520.05	3495.21	5202.27	4018.18	2546.06	4421.63	5015.43	5271.6	5163.51	4328.99	2493.13	4891.81	5434.52	3605.41	5585.71	5087.54	2432.72	4097.38	5424.04	4080.15	6154.7	2902.69	1643.36	3711.56	5399.85	5195.78	4359.03	201.771	3506.62	2653.18	-0.227383	0.474301	-0.372023	0.273132	-0.399432	0.162276	-0.332183
O43592	Exportin-T OS=Homo sapiens (Human) OX=9606 GN=XPOT PE=1 SV=2	transport	cytoplasm;cytosol;nucleus	protein binding;RNA binding	XPOT	12	2647.62	1788.21	2750.18	2702.9	1864.2	3639.02	2804.91	2476.71	4827.18	2789.45	2369.29	4458.46	2228.38	2209.22	2731.64	3384.46	2526.53	3788.62	2324.28	1129.99	3094.59	3017.76	1396.52	3707.99	3112.62	2449.42	4138.7	2107.7	1542.1	2498.1	3115.78	2475.33	3301.71	2279.46	1605.39	3863.58	0.19151	0.599121	-0.0719235	0.874457	0.436107	0.108502	0.310639
Q92973	Transportin-1 OS=Homo sapiens (Human) OX=9606 GN=TNPO1 PE=1 SV=2	cellular component movement;regulation of biological process;transport	cytoplasm;cytosol;membrane;nucleus	protein binding;RNA binding;transporter activity	TNPO1	5	2361.23	3076.79	2817.42	2523.21	3143.64	3422.5	3134.48	3690.23	5612.28	2217.49	2720.77	4185.21	3326.77	2741.7	2991.43	3007.09	2646.82	3446.3	3369.47	3568.96	3786.83	2614.66	3153.8	3942.5	3634.51	3384.86	4060.51	1438.15	2767.44	2912.32	3457.13	3197.81	4107.79	238.158	911.495	1320.12	0.138832	0.457296	-0.446983	0.311773	0.00640563	0.964855	-0.143327
O00231	26S proteasome non-ATPase regulatory subunit 11 OS=Homo sapiens (Human) OX=9606 GN=PSMD11 PE=1 SV=3	cell differentiation;cell organization and biogenesis;metabolic process;regulation of biological process;response to stimulus;transport	cytoplasm;cytosol;extracellular;membrane;nucleus;organelle lumen;proteasome	catalytic activity;protein binding;structural molecule activity	PSMD11	17	2689.44	3025.68	3551.05	3705.5	3477.84	4587	3978.69	4032.07	5675.82	3315.38	2536.19	3911.56	2687.73	2461.72	4203.11	2668.27	2469.02	4123.69	3260.75	4028.85	4568.31	3731.43	4510.03	4228.92	3508.99	3750.28	5612.53	2204.18	2039.92	2494.12	3447.19	3066.73	4175.11	0	1241.2	1740.96	0.345111	0.118442	-0.487346	0.128747	-0.0141966	0.969708	0.0726551
P31150	Rab GDP dissociation inhibitor alpha OS=Homo sapiens (Human) OX=9606 GN=GDI1 PE=1 SV=2	metabolic process;regulation of biological process;response to stimulus;transport	cytoplasm;cytosol;Golgi	catalytic activity;enzyme regulator activity;protein binding	GDI1	X	478.576	1337.9	1756.8	5080.39	1512.59	2177.14	1251.75	1722.41	3433.66	454.86	1222.39	3306.44	2369.95	1489.41	2081.02	1870.73	1268.26	2986.53	1787.1	1981.73	2145.78	1140.76	2159.88	1712.49	2161.29	1549.89	2384.12	29.8554	970.191	1237.34	1837.5	1394.72	1448.35	1016.06	1807.35	1830.5	1.29535	0.209081	-0.362615	0.682828	0.0442793	0.918442	-0.238571
Q15046	Lysine--tRNA ligase OS=Homo sapiens (Human) OX=9606 GN=KARS1 PE=1 SV=3	metabolic process;regulation of biological process;response to stimulus	cytoplasm;cytosol;extracellular;membrane;mitochondrion;nucleus;organelle lumen	catalytic activity;nucleotide binding;protein binding;RNA binding	KARS	16	2879.12	4826.26	8132.88	2999.53	4870.33	9800.04	3054.38	5476.59	10368	2916.66	4809.26	11519.9	2370.65	3834.32	9053.81	2248.42	3733.32	9296.5	2618.53	5941.74	8331.18	3720.2	6388.63	7102.07	3077.88	4706.02	11472.6	2670.11	3884.39	10102.9	4100.97	4215.07	8469.82	444.451	801.929	0	0.157879	0.822044	0.0262397	0.974367	0.00183945	0.998351	0.0270287
Q9UIG0	Tyrosine-protein kinase BAZ1B OS=Homo sapiens (Human) OX=9606 GN=BAZ1B PE=1 SV=2	cell organization and biogenesis;metabolic process;regulation of biological process;response to stimulus	chromosome;nucleus	catalytic activity;metal ion binding;nucleotide binding;protein binding	BAZ1B	7	2329.26	3445.15	3081.69	2827.32	3728.79	3752.29	3521.47	5318.84	6748.07	3580.99	4057.33	5713.54	2786.21	4138.43	3828.53	2654.2	3511.05	5535.82	2223.12	3926.66	3480.97	3179	4083.52	3948.44	3020.28	4955.53	5009.37	3325.16	3756.31	3373.85	3368.24	4469.03	4698.52	765.029	2971.62	2348.38	0.219077	0.340658	-0.223431	0.54727	0.121879	0.755445	0.219189
O60763	General vesicular transport factor p115 OS=Homo sapiens (Human) OX=9606 GN=USO1 PE=1 SV=2	cell organization and biogenesis;metabolic process;transport	cytoplasm;cytosol;endoplasmic reticulum;Golgi;membrane	protein binding;RNA binding;transporter activity	USO1	4	1647.93	5498.83	6338.59	2826.27	5619.89	7249.35	2795.58	6468.4	8911.52	2229.22	6194.62	7777.11	2525.18	5925.01	6269.34	1935.66	4572.92	6289.03	2550.48	6577.18	7843.55	2157.15	6614.82	7612.83	3156.05	6772.55	7593.8	1408.07	4821.33	4875.29	3253.38	6111.84	7626.54	694.066	289.174	1490.66	0.218959	0.723074	-0.165917	0.799521	-0.201856	0.731514	-0.0507302
P33527	Multidrug resistance-associated protein 1 OS=Homo sapiens (Human) OX=9606 GN=ABCC1 PE=1 SV=3	cell organization and biogenesis;cellular component movement;metabolic process;response to stimulus;transport	membrane	catalytic activity;nucleotide binding;transporter activity	ABCC1	16; CHR_HSCHR16_1_CTG1	2777.46	3731.09	3198.8	4442.04	3461.04	3782.83	3593.91	3378.42	4767.4	2561.86	3089	3911.47	3264.08	3778.92	4002.81	3330.88	2779.36	4511.16	3331.35	3225.38	3073.28	3082.31	3140.5	3656.41	3964.38	3474.47	4121.67	2194.47	2474.04	2598.43	3937.09	3628.46	4198.58	774.994	1399.8	1926.97	0.26762	0.17399	-0.295966	0.281463	-0.056525	0.811581	0.0368586
P18583	Protein SON OS=Homo sapiens (Human) OX=9606 GN=SON PE=1 SV=4	cell organization and biogenesis;metabolic process;regulation of biological process	extracellular;nucleus	DNA binding;protein binding;RNA binding	SON	21	6575.74	5870.82	6838.33	8917.46	6862.83	8412.47	9361.33	7973.65	8013.72	7890.81	5165.74	7042.87	7409.69	6488.59	7849.72	5931.79	5096.1	7595.02	7585.08	7851.52	9089.89	7782.37	7343.43	9776.74	8442.89	7570.42	10580.3	5179.16	4504.29	7046.13	8282.54	6925.21	9603.34	1104.9	4913.87	1650.8	0.327103	0.0745448	-0.334759	0.131601	-0.223803	0.281134	0.0219525
P51532	Transcription activator BRG1 OS=Homo sapiens (Human) OX=9606 GN=SMARCA4 PE=1 SV=2	cell organization and biogenesis;metabolic process;regulation of biological process;response to stimulus	membrane;nucleus	catalytic activity;DNA binding;nucleotide binding;protein binding	SMARCA4	19	1829.03	3379.37	2223.51	3437.71	3218.07	3040.29	2609.93	3432.94	4022.87	1725.17	2753.01	3017.45	1895.11	2848.24	2887.58	2429.93	2281.55	2669.63	2510.75	3016.94	2543.68	2289.73	3103.8	3150.16	2956.69	2567.61	3321.28	1680.31	2686.65	2253.64	2318.1	2975.31	3290.17	821.113	4164.62	2368.15	0.383668	0.190366	-0.425331	0.206319	-0.0480241	0.820412	0.0820448
Q9UIA9	Exportin-7 OS=Homo sapiens (Human) OX=9606 GN=XPO7 PE=1 SV=3	transport	cytoplasm;nucleus	protein binding;transporter activity	XPO7	8	1700.64	2791.22	2873.56	2845.71	3284.97	3637.84	2940.92	3788.6	4475.96	2445.21	2615.66	3200.97	2703.44	2869.61	3206.54	2802.16	2615.1	3392.69	2170.71	3667.27	4328.59	2663.93	3558.26	3009.48	2512.21	3459.48	3958.77	1813.35	2292.17	3130	2993.4	3135.5	3325.23	1293.67	1353.04	1748.13	0.407372	0.144176	-0.439669	0.12092	0.00498004	0.972623	-0.139169
Q9Y3F4	Serine-threonine kinase receptor-associated protein OS=Homo sapiens (Human) OX=9606 GN=STRAP PE=1 SV=1	cell organization and biogenesis;metabolic process;regulation of biological process	cytoplasm;cytosol;nucleus	protein binding;RNA binding	STRAP	12	6481.05	6959.53	5866.89	8487.87	8154.05	7060.47	9151.98	8985.13	9555.1	7787.25	6021.51	5546.77	8462.2	9371.53	13350.9	7433	6290.16	12232.9	7861.26	7257.34	6385.98	8600.84	7447.7	4940.88	8778.92	8431.14	7513.54	5521.13	5251.81	6090.62	10445.6	10362.1	11844.7	4470.76	2819.67	11943.1	0.295873	0.0518961	-0.516734	0.0167222	-0.264765	0.501133	-0.034982
P31040	Succinate dehydrogenase [ubiquinone] flavoprotein subunit, mitochondrial OS=Homo sapiens (Human) OX=9606 GN=SDHA PE=1 SV=2	metabolic process;transport	membrane;mitochondrion	catalytic activity;nucleotide binding;protein binding	SDHA	5	3145.75	3151.83	3461.7	2641.5	3084.16	5002.24	3799.24	3626.22	6327.71	4184.55	3298.91	5664.38	2762.43	3201.88	3606.89	3226.41	3302.94	5350.81	1844.57	3334.31	3471.55	5102.57	3609.81	4336.29	4916.39	3129.77	5154.58	3735.45	2806.19	3352.11	3296.87	3085.39	4785.51	1484.97	2291.84	4627.62	0.136521	0.681932	-0.064938	0.864935	0.311782	0.355429	0.59306
Q9NSE4	Isoleucine--tRNA ligase, mitochondrial OS=Homo sapiens (Human) OX=9606 GN=IARS2 PE=1 SV=2	metabolic process;regulation of biological process	cytoplasm;cytosol;mitochondrion;organelle lumen	catalytic activity;nucleotide binding;RNA binding	IARS2	1	2739.99	2614.28	4165.14	5087.16	3046.65	5740.81	4691.51	3683.26	8238.09	3773.59	2810.04	5476.05	4107.01	2693.1	4042.49	3694.72	2584.77	5238.82	4203.84	3615.26	5527.56	3609.45	4113.8	5859.79	5099.97	3385.02	7085.86	2394.29	2693.03	4136.52	5452.17	3154.7	4978.26	0	2046.4	1617.72	0.543505	0.201828	-0.462107	0.392777	0.0872201	0.814114	0.0253291
P33993	DNA replication licensing factor MCM7 OS=Homo sapiens (Human) OX=9606 GN=MCM7 PE=1 SV=4	cell proliferation;metabolic process;regulation of biological process;response to stimulus	chromosome;cytosol;membrane;nucleus	catalytic activity;DNA binding;nucleotide binding;protein binding	MCM7	7	3215.06	3070.28	3443.11	4169.41	3332.64	4755.61	5127.49	3745.38	9075.13	4300.15	3126.98	6026.94	3839.38	2643.41	5137.02	3651.16	2695.5	7351.22	4495.08	3525.43	4982.43	3892	3843.72	5796.29	4260.44	3114.81	7273.66	2513.87	3219.7	3967.03	4654.95	3449.81	5622.29	956.739	2282.92	3173.35	0.333401	0.119512	-0.415781	0.453336	0.237365	0.685906	0.0575373
Q14157	Ubiquitin-associated protein 2-like OS=Homo sapiens (Human) OX=9606 GN=UBAP2L PE=1 SV=2	regulation of biological process	cytoplasm	protein binding;RNA binding	UBAP2L	1	1809.06	3623.26	3224.49	5195.57	4946.66	3803.67	2936.33	4583.89	4942.94	2103.99	2602.26	2911.45	3193.99	3748.52	3860.16	2854.46	3125.68	3904.3	2700.33	5125.99	3568.13	2683.66	5785.86	3565.27	3270.79	4404.85	3925.03	1281.15	1463.14	1843.4	2683.41	4004.93	3835.78	2178.24	0	2256.36	0.687933	0.0648517	-0.710243	0.070953	-0.128157	0.461385	0.0788801
P00505	Aspartate aminotransferase, mitochondrial OS=Homo sapiens (Human) OX=9606 GN=GOT2 PE=1 SV=3	metabolic process;response to stimulus;transport	cell surface;membrane;mitochondrion;organelle lumen	catalytic activity;protein binding;RNA binding	GOT2	16	4168.96	4784.95	4839.92	7015.07	5494.33	5835.55	6553.69	5828.98	8761.06	4461.75	4495.04	6002.54	3731.84	4210.5	5226.51	4539.83	4230.69	5838.59	5193.58	6049.76	5517.28	4906.29	5617.81	6163.04	5872.75	5425.55	7061.77	2766.4	4070.47	3766.49	4931.58	4690.19	5746.56	0	749.79	4112.95	0.41136	0.0405869	-0.499184	0.112772	0.14974	0.507835	-0.00633974
Q9UBB4	Ataxin-10 OS=Homo sapiens (Human) OX=9606 GN=ATXN10 PE=1 SV=1	cell organization and biogenesis	cytoplasm;cytosol;membrane	protein binding	ATXN10	22	4796.59	5548.09	6970.15	6438.87	5780.95	8324.26	5964.83	6606.91	10908.8	4820.63	5242.23	7270.98	4419.03	5134.85	8125.32	3788.19	3896.14	7572.27	5782.6	6422.21	7237.65	5549.77	6275.65	7149.27	6574.87	9594.37	9417.54	4009.68	4781.4	5084.77	6243.33	5707.17	7106.84	529.904	963.191	3172.46	0.246714	0.339555	-0.437877	0.301016	-0.21262	0.656573	-0.0351348
Q9BXJ9	N-alpha-acetyltransferase 15, NatA auxiliary subunit OS=Homo sapiens (Human) OX=9606 GN=NAA15 PE=1 SV=1	cell differentiation;development;metabolic process;regulation of biological process	cytoplasm;cytosol;membrane;nucleus	catalytic activity;protein binding;RNA binding	NAA15	4	3165.12	5537.25	3177.48	4826.28	4102.38	4226.12	5302.13	5324.25	5696.31	3484.36	4038	6432.58	3772.47	4018.6	4222.48	3430.5	4363.26	8629.07	4092.83	5226.53	3741.12	3661.95	5131.51	3201.89	5054.81	4909.61	5130.59	2202.76	3709.11	5553.4	4421.94	4095.21	4029.15	283.503	586.569	4581.62	0.14707	0.631514	-0.226102	0.436416	0.451041	0.411747	-0.122734
O00203	AP-3 complex subunit beta-1 OS=Homo sapiens (Human) OX=9606 GN=AP3B1 PE=1 SV=3	cell organization and biogenesis;cellular component movement;coagulation;regulation of biological process;transport	Golgi;membrane	protein binding	AP3B1	5	3543.58	3257.63	5038.81	5175.1	3785.8	4496.86	5037.32	4196.75	4810.84	4352.66	4313.23	4565.01	4266.86	4208.26	4259.84	3331.75	3866.38	3824.43	4444.17	3431.08	4448.5	4532.08	3422.28	4361.99	4711.91	4405.72	4524.26	3366.93	3869.94	2727.06	5701.92	4594.51	4869.61	399.692	1667.02	1400.39	0.184767	0.473702	-0.0861353	0.360501	-0.208336	0.0297548	-0.000866211
O76094	Signal recognition particle subunit SRP72 OS=Homo sapiens (Human) OX=9606 GN=SRP72 PE=1 SV=3	cell organization and biogenesis;response to stimulus;transport	cytoplasm;cytosol;endoplasmic reticulum	protein binding;RNA binding	SRP72	4	1939.28	2529.75	2208.07	3708.47	3201.16	3114.13	2941.35	2803.03	3877.74	1787.23	1719.38	2287.29	2403.43	2233.65	2417.69	2148.36	1889.61	3102.04	2760.02	5600.55	2843.13	2542.29	6314.95	3553.69	2331.23	2049.35	3478.94	1282.42	3510.46	1409.26	4643.51	2561.29	3732.25	0	110.702	1623.84	0.586132	0.0114416	-0.731818	0.0288479	0.0173249	0.943001	0.147635
Q7L2E3	ATP-dependent RNA helicase DHX30 OS=Homo sapiens (Human) OX=9606 GN=DHX30 PE=1 SV=1	cell organization and biogenesis;metabolic process	cytoplasm;cytosol;mitochondrion	catalytic activity;nucleotide binding;protein binding;RNA binding	DHX30	3	3577.85	4406.47	6314.44	10064.6	4347.24	7617.35	6192.34	4910.42	10586.8	3670.44	3585.19	7950.86	4823.94	4741.15	7708.23	5400.6	4369.13	9397.85	5712.31	5043.55	7562.88	5187.1	5329.63	7549.9	6024.4	4976.38	8619.61	2834.58	3508.28	3649.66	7574.71	4742.74	6827.25	0	2274.81	1662.02	0.623526	0.234759	-0.512312	0.389893	0.150123	0.745793	-0.0199928
P05388	60S acidic ribosomal protein P0 OS=Homo sapiens (Human) OX=9606 GN=RPLP0 PE=1 SV=1	cell organization and biogenesis;metabolic process;regulation of biological process;response to stimulus;transport	cytoplasm;cytosol;endoplasmic reticulum;membrane;nucleus;ribosome	protein binding;RNA binding;structural molecule activity	RPLP0	12	1188.37	1291.97	3832.93	1110.49	1472.13	7277.98	1359.6	2113.43	8297.29	1109.11	1274.41	5573.37	1283.54	1417.97	4716.38	1093.73	900.863	5418.33	1153.74	1961.3	4164.34	1421.6	1753.68	4707.6	1406.25	1792.78	3509.26	879.842	1041.83	3776.61	1440.43	1662.83	5008.75	1068.41	465.764	995.479	0.643288	0.615935	-0.564875	0.65523	-0.000967055	0.99933	0.114908
P15170	Eukaryotic peptide chain release factor GTP-binding subunit ERF3A OS=Homo sapiens (Human) OX=9606 GN=GSPT1 PE=1 SV=1	cell organization and biogenesis;metabolic process	cytosol	catalytic activity;nucleotide binding;protein binding;RNA binding	GSPT1	16	2377.34	2454.46	2327.95	3538.06	2605.03	3004.96	2956.18	2898.87	4111.09	2142.76	2508.84	3392.04	2785.78	2304.99	2880.65	2549.57	1922.47	4316.12	3164.57	2754.95	3187.6	3486.84	3062.81	2732.89	2938.15	2949.99	3309.75	1158.5	2250.03	2271.23	2611.02	2453.54	3079.11	722.425	118.91	2607.19	0.353556	0.0719872	-0.309188	0.302292	0.140723	0.731051	0.0275265
Q15021	Condensin complex subunit 1 OS=Homo sapiens (Human) OX=9606 GN=NCAPD2 PE=1 SV=3	cell division;cell organization and biogenesis;metabolic process	chromosome;cytoplasm;cytosol;membrane;nucleus	protein binding	NCAPD2	12	1504.62	2272.61	3221.6	2551.23	2597.85	3842.54	2463.48	2698.71	4721.34	2198.24	2311.33	3660.25	2267.15	2106.16	3393.29	1818.51	2479.72	5413.55	2038.12	3717.89	3864.46	2197.22	3415.4	4001.9	2146.57	2550.32	3815.02	1585.57	2343.04	1700.95	2586.86	2154.14	3562.7	304.703	58.1574	3659.61	0.361466	0.366056	-0.27472	0.541452	0.32245	0.610923	-0.000893149
Q15365	Poly(rC)-binding protein 1 OS=Homo sapiens (Human) OX=9606 GN=PCBP1 PE=1 SV=2	metabolic process;regulation of biological process	cytoplasm;cytosol;membrane;nucleus	DNA binding;protein binding;RNA binding	PCBP1	2	1453.72	691.095	1082.7	1341.13	923.264	1377.63	1614.83	1456.2	1538.77	1598.12	761.743	1277.48	1559.76	1075.89	1370.94	1275.02	1064.58	863.935	1294.73	939.203	1162.58	1607.29	1173.11	1202.87	1337.72	1217.67	1286.77	964.037	1678.54	1179.74	1920.27	1204.4	1132.92	1838.29	1227.59	3749.24	0.174313	0.62844	-0.341819	0.261087	-0.322711	0.21971	0.229899
P07954	Fumarate hydratase, mitochondrial OS=Homo sapiens (Human) OX=9606 GN=FH PE=1 SV=3	metabolic process	cytoplasm;mitochondrion;organelle lumen	catalytic activity;protein binding	FH	1	6766.75	5810.65	9958.79	7350.77	7249	10545.5	9168.84	8100.76	12085.5	8557.12	6082.6	9871.19	8292.67	5362.88	7006.51	6189.18	4377.25	9205.5	7758.05	8395.45	9301.86	9298.21	8401.63	10118.1	9234.57	6453.72	8665.37	6108.34	5132.21	2600.56	9786.46	6683.84	6500.41	1538.08	1224.82	6989.83	0.158042	0.627333	-0.260186	0.377515	-0.063531	0.865527	0.128046
P14735	Insulin-degrading enzyme OS=Homo sapiens (Human) OX=9606 GN=IDE PE=1 SV=4	cell organization and biogenesis;cellular homeostasis;metabolic process;regulation of biological process;response to stimulus	cell surface;cytoplasm;cytosol;extracellular;membrane;mitochondrion;nucleus;organelle lumen;proteasome	catalytic activity;metal ion binding;nucleotide binding;protein binding;receptor activity	IDE	10	4258.59	3494.36	4881.23	6376.89	4313.01	5003.75	5235.57	4856.08	6643.55	4630.48	3053.02	5503.77	5325.43	4084.25	4441.09	5101.74	3113.12	4750.95	4962.32	4230.93	4465.12	4691.69	4770.68	5034.64	5715.54	4709.06	6471.67	2781.57	2681.01	3687.18	6313.8	4221.67	5058.78	1264.38	784.757	1749.91	0.312848	0.233411	-0.34374	0.259102	-0.0952552	0.701195	0.0859697
Q9H4M9	EH domain-containing protein 1 OS=Homo sapiens (Human) OX=9606 GN=EHD1 PE=1 SV=2	cell organization and biogenesis;coagulation;regulation of biological process;response to stimulus;transport	endosome;membrane	metal ion binding;nucleotide binding;protein binding	EHD1	11	2974.56	3066.15	3518.02	5561.59	2721.33	3966.07	4070.16	4772.09	6631.13	3018.52	3249.33	4855.2	3120.45	4325.93	5022.67	1409.58	2265.91	3867.2	3161.29	2800.74	4214.82	3676.55	3479.76	3930.92	4266.63	4860.99	5461.12	2184.14	2177.3	3313.31	3549.16	3934.91	4459.39	0	2129.56	2986.99	0.357772	0.345348	-0.476236	0.204587	-0.725201	0.145353	0.123606
Q96QK1	Vacuolar protein sorting-associated protein 35 OS=Homo sapiens (Human) OX=9606 GN=VPS35 PE=1 SV=2	cell organization and biogenesis;regulation of biological process;response to stimulus;transport	cytoplasm;cytosol;endosome;membrane;mitochondrion;vacuole	protein binding;transporter activity	VPS35	16	7159.22	6854.04	6565.5	10091.3	8145.92	7126.95	9448.68	8694.19	9497.72	6062.78	7057.59	7270.54	7155.82	7069.34	6992.24	5886.89	6391.29	7265.48	7328.19	8583.41	6960.16	6966.23	9215.98	7628.29	8443.76	8795.28	8800.34	5833.63	6605.17	6435.7	7805.25	7847.19	8075.58	1960.81	3518.71	2778.62	0.301637	0.146272	-0.438861	0.0059968	-0.118548	0.240846	0.0580309
Q93009	Ubiquitin carboxyl-terminal hydrolase 7 OS=Homo sapiens (Human) OX=9606 GN=USP7 PE=1 SV=2	cell organization and biogenesis;development;metabolic process;regulation of biological process;response to stimulus	chromosome;cytoplasm;cytosol;nucleus	catalytic activity;protein binding	USP7	16	3852.4	3361.21	4002.5	5514.69	4661.61	4566.87	5478.94	5352.3	6118.99	3969.69	4470.05	4756.04	5028.02	4294.61	4881.7	4338.06	4292.77	6905.05	4657.84	5216.1	4547.37	4580.32	5130.6	4706.92	5181.3	4993.68	5476.32	2892.67	6146.59	4148.1	5323.8	4495.33	4888.46	1423.36	3354.3	6009.52	0.394475	0.0304492	-0.361228	0.0192907	0.129273	0.644858	-0.000347135
P17858	ATP-dependent 6-phosphofructokinase, liver type OS=Homo sapiens (Human) OX=9606 GN=PFKL PE=1 SV=6	cell organization and biogenesis;metabolic process;regulation of biological process;response to stimulus;transport	cytoplasm;cytosol;extracellular;membrane;organelle lumen	catalytic activity;metal ion binding;nucleotide binding;protein binding	PFKL	21	2476.85	2671.09	2734.53	2377.39	2665.4	2637.81	2350.43	2814.74	3752.71	2206.42	2246.01	2913.25	1771.19	2828.72	2335.31	1405.17	1758.25	2510.77	2615.06	2895.06	2939.65	2414.9	3042.89	2638.36	2610.85	2786.31	3281.15	1663.8	1955.13	2547.91	2147.8	2944.27	2725.22	422.829	797.449	1767.18	-0.0374281	0.605221	-0.275881	0.33446	-0.289527	0.400081	-0.0616741
P09211	Glutathione S-transferase P OS=Homo sapiens (Human) OX=9606 GN=GSTP1 PE=1 SV=2	cell communication;cell proliferation;metabolic process;regulation of biological process;response to stimulus;transport	cytoplasm;cytosol;extracellular;membrane;mitochondrion;nucleus;organelle lumen	antioxidant activity;catalytic activity;enzyme regulator activity;protein binding	GSTP1	11	6109.58	6528.6	7335.17	5817.64	8295.38	7613.23	6816.84	8872.76	9815.67	7842.76	8024.04	8971.28	7805.26	10288.5	8882.3	5400.88	7123.48	8927.26	5049	8430.73	8720.58	5636.47	8580.71	6583.77	5662.65	8891.79	7535.72	5960.14	8368.39	5310.4	6495.18	8534.96	8544.15	4466	3313.27	8108.26	0.121363	0.516353	-0.0382418	0.826751	-0.330593	0.213601	-0.0939309
Q7Z460	CLIP-associating protein 1 OS=Homo sapiens (Human) OX=9606 GN=CLASP1 PE=1 SV=1	cell division;cell organization and biogenesis;regulation of biological process	chromosome;cytoplasm;cytoskeleton;cytosol;Golgi;membrane	protein binding	CLASP1	2	5333.36	4890.56	5586.11	6531.38	5361.43	6445.62	7710.39	6373.19	8555	5068.88	4900.22	5959.32	6456.62	6086.86	6683.05	3399.88	4070.02	5333.78	5549	4613.45	5790.31	5596.72	5181.34	6264.99	6981.97	6420.85	8005.54	3276.88	4293.12	5822.9	6596.61	5868.28	6719.45	552.856	3468.55	3382.64	0.21403	0.120206	-0.50718	0.0352593	-0.586539	0.0225488	0.0953771
Q9Y5S2	Serine/threonine-protein kinase MRCK beta OS=Homo sapiens (Human) OX=9606 GN=CDC42BPB PE=1 SV=2	cell organization and biogenesis;cellular component movement;metabolic process;regulation of biological process;response to stimulus;transport	cytoplasm;cytoskeleton;extracellular;Golgi;membrane	catalytic activity;metal ion binding;motor activity;nucleotide binding;protein binding;structural molecule activity	CDC42BPB	14	4294.38	4521.83	4891.61	4675.43	4991.5	5829.38	5085.12	4980.83	6175.65	4110.49	4256.55	5351.17	4500.73	4069.64	4834.04	3337.39	2922.14	4393.6	4887.19	5590.6	6583.47	4911.19	5605.96	5408.55	6075.29	5201.31	5026.56	3903.92	3783.17	4113.25	4746.54	4576.75	5016.47	1050.53	1278.99	2298.75	0.176925	0.197146	-0.243601	0.198963	-0.331431	0.135005	-0.0993676
Q9Y3I0	RNA-splicing ligase RtcB homolog OS=Homo sapiens (Human) OX=9606 GN=RTCB PE=1 SV=1	metabolic process	cytoplasm;cytosol;membrane;nucleus	catalytic activity;metal ion binding;nucleotide binding;protein binding;RNA binding	C22orf28; RTCB	22	9077.19	8464.97	9293.79	9642.41	6906.6	9235.75	11592.7	9612.91	18694.7	8911.77	5929.76	8871.74	9658.44	7706.24	11849.2	9580.06	6197.36	10204.6	11273.6	8947.03	8152.56	10085.2	9696.45	15561.1	12622.5	11033.9	24296.9	7494.85	6613.98	19941.5	14869.4	10734.6	14610.7	18938.5	5718.54	10472.6	-0.057648	0.713185	-0.750703	0.139215	-0.16914	0.566506	0.316887
Q9UHB9	Signal recognition particle subunit SRP68 OS=Homo sapiens (Human) OX=9606 GN=SRP68 PE=1 SV=2	cell organization and biogenesis;response to stimulus;transport	cytoplasm;cytosol;endoplasmic reticulum;nucleus;ribosome	protein binding;RNA binding	SRP68	17	1833.77	2102.56	2708.5	2965.75	2595.28	2308.76	3480.43	2812.75	3785.64	3215.8	2116.78	2771.93	677.246	2659.59	1973.21	1474.45	2424.21	3489.1	2380.41	3230.59	2098.15	3488.63	3188.35	1998.2	3713.74	2812.98	3495.68	1521.74	1862.48	4184.7	1466.32	2644.38	2805.73	0	1766.09	1628.06	0.244093	0.272375	-0.314532	0.200174	0.476412	0.447136	0.170322
Q6PKG0	La-related protein 1 OS=Homo sapiens (Human) OX=9606 GN=LARP1 PE=1 SV=2	cell proliferation;metabolic process;regulation of biological process;response to stimulus	cytoplasm;membrane	protein binding;RNA binding;translation regulator activity	LARP1	5	6650.91	6165.98	6707.45	7268.69	6604.81	6659.41	7680.18	8952.12	11372.1	8881.92	7866.6	8471.33	5366.82	7157.97	6798.88	4192.46	7437.77	9033.35	7211.56	7315.78	7325.32	7307.08	7603.66	7309.46	8102.24	8815.5	9276.93	7265.95	6365.98	6675.84	10248.8	7572.26	7898.22	1406.02	4918.49	7194.1	0.0726644	0.286365	-0.151093	0.454677	0.0967201	0.78428	0.0240632
P42858	Huntingtin OS=Homo sapiens (Human) OX=9606 GN=HTT PE=1 SV=2	cell death;cell organization and biogenesis;cellular component movement;regulation of biological process;response to stimulus;transport	cytoplasm;cytosol;endoplasmic reticulum;endosome;Golgi;membrane;nucleus;vacuole	protein binding;transporter activity	HTT	4	2214.41	1960.23	2347.64	3257.88	2140.76	3029.65	2889.18	2443.62	3724.44	1915.54	1815.53	2566.03	2334.27	1803.57	2481.69	1703.45	1705.91	2320.27	2520.08	2695.83	2360.5	2591.93	2931.93	2597.03	2335.63	2113.39	2706.58	1477.74	2219.71	2200.41	2508.61	2096.79	2380.45	0	2226.45	1557.52	0.369865	0.151672	-0.524386	0.106421	-0.208282	0.365237	0.100122
Q9P258	Protein RCC2 OS=Homo sapiens (Human) OX=9606 GN=RCC2 PE=1 SV=2	cell division;cell organization and biogenesis;regulation of biological process;response to stimulus	chromosome;cytoplasm;cytoskeleton;cytosol;membrane;nucleus	protein binding;RNA binding	RCC2	1; CHR_HG2095_PATCH	1712.48	3132.38	6219.38	4081.84	3154.34	5977.7	2550.22	3187.42	5738.18	2308.48	2695.86	8004.13	2855.06	2498.61	6205.78	2842.47	2671.66	7252.85	2710.94	4887.99	6647.82	2247.45	5423.21	5464.78	3134.49	3549.32	5696.87	1502.31	2783.4	7616.08	3813.33	2920.31	4326.48	340.034	403.422	9421.99	0.25615	0.671498	0.180853	0.818032	0.143345	0.843273	-0.117168
Q14669	E3 ubiquitin-protein ligase TRIP12 OS=Homo sapiens (Human) OX=9606 GN=TRIP12 PE=1 SV=1	metabolic process;regulation of biological process;response to stimulus	cytoplasm;cytosol;nucleus	catalytic activity;protein binding	TRIP12	2	4235.5	4753.98	4530.92	5288.9	4985.8	5173.55	4981.54	5034.89	6759.37	3965.31	4446.68	5930.77	5067.66	4516.15	5020.22	4137.51	3333.01	5089.98	4740.19	5291.54	5325.4	4491.88	5879.01	5002.37	5677.33	5391.81	5949.45	4048.41	5439.29	5223.77	5041.14	5164.86	5167.48	2904.15	4364.11	3681.02	0.192305	0.0210417	-0.226059	0.384429	-0.217472	0.273865	0.00151404
P54578	Ubiquitin carboxyl-terminal hydrolase 14 OS=Homo sapiens (Human) OX=9606 GN=USP14 PE=1 SV=3	cell communication;metabolic process;regulation of biological process	cell surface;cytoplasm;cytosol;membrane;nucleus;proteasome	catalytic activity;enzyme regulator activity;protein binding	USP14	18	3554.54	3078.99	4026.61	3408.06	3373.41	4193.52	4492.33	4139.45	5259.48	3882.54	3179.24	4498.94	3661.18	3615.18	4945.13	3009.2	2893.98	4654.16	3688.6	3539.81	4350.91	4203.64	3425.22	4267.33	4485.4	3812.85	5484.78	3172.23	2711.28	3758.29	4387.4	3276.36	5453.41	666.924	3359.52	3473.7	0.0419928	0.797539	-0.264945	0.198533	-0.211175	0.481938	0.0389478
Q9UKV3	Apoptotic chromatin condensation inducer in the nucleus OS=Homo sapiens (Human) OX=9606 GN=ACIN1 PE=1 SV=2	cell death;cell differentiation;cell organization and biogenesis;metabolic process;regulation of biological process	cytosol;membrane;nucleus	catalytic activity;protein binding;RNA binding	ACIN1	14	2413.51	2880.96	3553.57	3536.53	3770.46	3852.36	3394.07	3579.81	4560.59	2972.51	2282.84	3630.98	3002.76	2748.87	4453.76	2392.92	2337.02	4209.69	3066.77	3639.34	3657.89	2703.57	3767.71	4385.35	3114.35	3256.89	6590.2	1453.88	2179.6	2971.01	3326.54	3602.62	5551.95	1141.34	725.889	0	0.334823	0.0887504	-0.376292	0.17206	-0.191044	0.631033	0.0669938
P21980	Protein-glutamine gamma-glutamyltransferase 2 OS=Homo sapiens (Human) OX=9606 GN=TGM2 PE=1 SV=2	cell organization and biogenesis;cellular homeostasis;metabolic process;regulation of biological process;response to stimulus;transport	cytoplasm;cytosol;endoplasmic reticulum;membrane;mitochondrion	catalytic activity;metal ion binding;nucleotide binding;protein binding	TGM2	20	14549.8	13177.6	13767	15256.3	16199.9	19169.2	11829.7	14868.8	28624.4	14374.9	10494.5	18547.3	10625	8996.18	16558.1	12340.4	10496.6	21620.1	16825.2	17096.7	21316.7	19485.2	17111.1	18829.4	13180.2	10870.7	36388.9	16480.7	22054.1	41862.7	11974.7	9159.78	18855.5	13282.5	18284.7	28622.5	0.286948	0.070712	-0.349627	0.522235	0.297251	0.541426	0.00487632
Q96KP4	Cytosolic non-specific dipeptidase OS=Homo sapiens (Human) OX=9606 GN=CNDP2 PE=1 SV=2	metabolic process	cytoplasm;cytosol	catalytic activity;metal ion binding	CNDP2	18	10184.2	10178.7	9572.79	12795.6	10883.2	11081.4	9860.96	9561.48	11221.9	12193.5	10664.4	13095.8	9225.24	7633.64	8523.13	6589.17	6965.12	8572.75	12118.4	11407.6	12159.1	13096.9	11509.9	12836.5	12409	11034.5	13233	14766.3	13875.4	15828.9	10094.7	9163.14	10224.7	6432.15	7138.26	8186.86	0.215572	0.0659009	0.230517	0.112998	-0.197995	0.228067	0.0693857
Q9UPQ0	LIM and calponin homology domains-containing protein 1 OS=Homo sapiens (Human) OX=9606 GN=LIMCH1 PE=1 SV=4	cell organization and biogenesis		metal ion binding;protein binding	LIMCH1	4	3911.66	4616.51	3297.47	4875.35	4486.41	3467.98	4762.37	5012.15	4951.01	4374.48	4463.52	3751.03	3888.19	5211.42	3989.11	4576	4183.45	3768.16	4194.38	4422.89	3253.1	4074.44	4356.17	3764.65	4939.05	4430.87	4729.65	2205.25	2690.23	3153.01	4185.27	4406.64	3962.61	1329.91	4193.33	1377.71	0.117573	0.586611	-0.226152	0.039453	-0.0632137	0.719399	0.0389569
Q15582	Transforming growth factor-beta-induced protein ig-h3 OS=Homo sapiens (Human) OX=9606 GN=TGFBI PE=1 SV=1	cell differentiation;cell organization and biogenesis;cell proliferation;metabolic process;regulation of biological process;response to stimulus	extracellular;membrane	protein binding	TGFBI	5	144521	130158	115971	124761	135174	125746	145451	141720	89776.2	136034	140027	103146	124944	145462	96994.5	80160.4	84422.1	81597	141936	117495	122297	132380	117303	131815	137915	149799	107621	122886	104887	101870	120608	124287	93121.2	66696.2	70680.7	53028.3	-0.0184673	0.861193	0.00862795	0.973634	-0.577642	0.0456797	-0.000868367
P09493	Tropomyosin alpha-1 chain OS=Homo sapiens (Human) OX=9606 GN=TPM1 PE=1 SV=2	cell organization and biogenesis;cellular component movement;regulation of biological process;response to stimulus	cytoplasm;cytoskeleton;cytosol	protein binding;structural molecule activity	TPM1	15	30403.2	30747.3	24710.6	26745.2	30045.6	23713.7	42582.7	42201.6	32642.1	28596.9	26901.2	32550.6	33551.7	26694.7	19149.8	13248.8	12268.2	14265.6	40164.6	31641.1	35305.7	38299	20848.8	33252.2	54730.5	45218.7	29411.4	27110.7	29242.2	24182.5	28274.7	30473.1	21311.1	10454	13015	4756.78	-0.0929363	0.541498	-0.415383	0.0553705	-0.996934	0.0346871	-0.213146
P27797	Calreticulin OS=Homo sapiens (Human) OX=9606 GN=CALR PE=1 SV=1	cell differentiation;cell organization and biogenesis;cellular homeostasis;metabolic process;regulation of biological process;response to stimulus;transport	cell surface;cytoplasm;cytosol;endoplasmic reticulum;extracellular;Golgi;membrane;nucleus;organelle lumen	DNA binding;metal ion binding;protein binding;RNA binding	CALR	19	6033.62	5019.61	7287.12	8925.46	5693.31	8583.6	7393.69	7193.05	13523.9	7388.14	5372.05	11144.9	5994.11	4590.1	7253.36	5632.23	4313.13	10644.9	7267.4	6140.2	8364.43	8018.09	6455.13	7109.92	8541.41	6095.9	10614.1	3401.61	4469.99	5111.42	5518.46	4499.11	6982.32	0	639.883	2951.51	0.339251	0.253769	-0.233801	0.628451	0.20704	0.681408	-0.012572
Q96I99	Succinate--CoA ligase [GDP-forming] subunit beta, mitochondrial OS=Homo sapiens (Human) OX=9606 GN=SUCLG2 PE=1 SV=2	metabolic process	membrane;mitochondrion;organelle lumen	catalytic activity;metal ion binding;nucleotide binding;protein binding	SUCLG2	3	2384.23	3829.74	5253.05	4028.68	4315.41	6369.26	3628.67	4229.39	6216.42	2237.68	3278.19	4957.01	3461.14	3964.35	6957.69	2552.75	3159.52	6759.2	3384.09	4648.8	5766.18	3274.75	4592.2	5427	3720.18	4098.85	6188.07	1169.18	2636.36	1871.5	3859.61	4631.39	5689.79	20.9918	2939.04	1100.7	0.359635	0.384307	-0.426423	0.341483	-0.20575	0.727887	-0.0538004
P49419	Alpha-aminoadipic semialdehyde dehydrogenase OS=Homo sapiens (Human) OX=9606 GN=ALDH7A1 PE=1 SV=5	metabolic process	cytoplasm;cytosol;mitochondrion;nucleus;organelle lumen	catalytic activity;protein binding	ALDH7A1	5	1646.68	3032.56	3036.03	4305.84	3668.42	3751.53	3627.37	5147.12	4557.56	3118.31	4073.91	3711.88	3219.47	4078.11	4422.77	3381.88	3063.06	4817.76	4267.48	4785.04	3564.26	3554.85	5024.27	3823.34	4827.31	5133.17	4827.86	3650.53	3454.03	3242.69	5297.95	4650.58	4946.21	3700.87	2960.57	1683.09	0.603898	0.0568211	-0.290027	0.196502	-0.0574626	0.825313	-0.0247167
Q15019	Septin-2 OS=Homo sapiens (Human) OX=9606 GN=SEPTIN2 PE=1 SV=1	cell differentiation;cell division;cell organization and biogenesis;regulation of biological process;response to stimulus	chromosome;cytoplasm;cytoskeleton;cytosol;membrane;nucleus	nucleotide binding;protein binding	SEPT2	2	9817.22	10783.5	11557.8	12503.1	12727.6	13293.9	10922.3	11861.8	15316.1	7227.54	9120.61	12693.2	8873.16	10391.5	10092	5702.71	6770.1	8882.42	10717.2	15845.5	13635.7	10349.7	15899.7	13952.7	11722.3	12535.3	14662.7	5643.06	7899.67	9003.31	10133.8	10631.7	10882.4	996.144	5020.57	6834.95	0.260576	0.0188059	-0.391693	0.221334	-0.459097	0.0628733	0.000128873
Q9NR09	Baculoviral IAP repeat-containing protein 6 OS=Homo sapiens (Human) OX=9606 GN=BIRC6 PE=1 SV=2	cell death;cell division;metabolic process;regulation of biological process	cytoplasm;cytoskeleton;endosome;Golgi;membrane	catalytic activity;enzyme regulator activity;protein binding	BIRC6	2	1494.43	1679.28	1638.92	2030.88	1787.93	1804.31	2535.75	2312.54	3370.05	1773.11	1746.66	2264.19	1842.64	1796.24	2338.23	1492.41	1542.29	2430.83	1857.47	2082.82	1903.44	1751.56	2029.98	2376.61	2096.18	1763.22	2877.34	1484.34	2071.71	2157.6	2468.38	1907.02	2602.2	812.147	2179.61	2699.72	0.224543	0.0487004	-0.506788	0.089169	-0.129089	0.652247	0.0756077
Q16643	Drebrin OS=Homo sapiens (Human) OX=9606 GN=DBN1 PE=1 SV=4	cell communication;cell differentiation;cell organization and biogenesis;cell proliferation;development;regulation of biological process	cytoplasm;cytoskeleton;membrane	protein binding	DBN1	5	10467.5	10246	12697.1	13522.1	11533.3	12910.2	13568.5	12210.5	15498.6	9315.29	8843.33	12539.3	10970.2	10688.3	12445.6	6499.21	7024.24	9587.03	10797	11559.9	12903.7	10820.2	11886.4	12599.7	14242.3	11985.7	13402.2	6223.62	8043.72	9219.71	11023.4	10342.7	10911.2	1477.91	3676.57	6588.15	0.184389	0.195885	-0.42722	0.0788187	-0.561398	0.0289494	0.00186903
O00267	Transcription elongation factor SPT5 OS=Homo sapiens (Human) OX=9606 GN=SUPT5H PE=1 SV=1	cell organization and biogenesis;development;metabolic process;regulation of biological process;response to stimulus	nucleus	DNA binding;protein binding;RNA binding	SUPT5H	19	3325.86	4573	5011.99	5223.17	5132.81	7409.55	5048.42	5629.34	7238.16	3965.49	3423.48	4835.13	4465.82	4324.16	5744.26	3653.46	2690.24	6131.8	4170.01	5471.32	5922.13	4174.67	5621.21	5654.23	4839.95	5167.45	7085.08	3210.98	3016.87	3916.59	4796.73	5005.74	4900.07	2877.58	2522.13	1450.05	0.460497	0.146397	-0.551514	0.0701793	-0.220357	0.573236	-0.0105449
O15460	Prolyl 4-hydroxylase subunit alpha-2 OS=Homo sapiens (Human) OX=9606 GN=P4HA2 PE=1 SV=1	metabolic process	cytosol;endoplasmic reticulum;organelle lumen	catalytic activity;metal ion binding;protein binding	P4HA2	5	14305.9	14969.2	14797.3	17426.5	15267.9	16180.8	15129.7	13442	16425.8	13665.7	13085.7	16371	16649.2	13779.1	14900	11128.6	7969.26	11058.3	16260.7	16303.4	16506.4	17883.3	17402	17123.5	17273.3	14209.5	14390.5	11593.5	9491.57	14516.4	13364.5	12287.9	12019.3	3683.72	4252.47	6830.04	0.149232	0.0712791	-0.0614103	0.663041	-0.587958	0.0192997	0.0949548
Q96HC4	PDZ and LIM domain protein 5 OS=Homo sapiens (Human) OX=9606 GN=PDLIM5 PE=1 SV=5	cell growth;regulation of biological process	cytoplasm;cytoskeleton;cytosol;membrane	metal ion binding;protein binding	PDLIM5	4	3145.88	3193.8	2688.18	5052.34	3733.39	3343.95	4840.35	4539.25	3331.89	4082.22	3707.42	4183.78	3425.64	3618.59	3475.12	3517.34	2496.67	5385.89	4492.92	3069.1	3643.71	4675.41	3941.05	3749.32	4870.38	4466.32	3600.82	2901.44	1185	5335.86	3809.3	3568.32	2792.17	363.069	0	4103.35	0.426085	0.128816	-0.0862976	0.637403	0.115975	0.746661	0.142116
Q9BTW9	Tubulin-specific chaperone D OS=Homo sapiens (Human) OX=9606 GN=TBCD PE=1 SV=2	cell organization and biogenesis;metabolic process;regulation of biological process	cytoplasm;cytoskeleton;membrane	enzyme regulator activity;protein binding	TBCD	17	1939.85	2399.01	3381.21	2993.43	3264.07	4779.1	3004.52	3559.48	10213.4	2430.77	1793.36	6221.56	2181.82	1664.31	1469.22	2325.25	2040.53	3221.18	2354.65	5593.29	4003.25	2408.22	5740.05	4023.08	2719.45	2606.18	5974.9	1803.82	3351.76	2585.51	2987.81	1928.26	1845.49	963.334	274.223	981.326	0.515611	0.189218	-0.683613	0.477631	0.513358	0.141696	0.0263362
P34897	Serine hydroxymethyltransferase, mitochondrial OS=Homo sapiens (Human) OX=9606 GN=SHMT2 PE=1 SV=3	cell organization and biogenesis;metabolic process;regulation of biological process;response to stimulus	cytoplasm;cytoskeleton;membrane;mitochondrion;nucleus;organelle lumen	catalytic activity;protein binding	SHMT2	12	5970.92	3937.94	3217.15	7554.1	3638.3	4472.7	6028.33	3993.95	6435.66	4951.79	3433.92	4297.12	4420.33	3959.47	4911.51	4398.78	3479.7	4819.37	5553.63	3095.15	4592.62	4939.88	2995.86	4176.87	5595.9	4082.98	5248.32	2450.13	3199.9	3561.79	6327	4953.47	5072.55	0	2311.33	1379.74	0.255127	0.590352	-0.375906	0.223269	-0.0658994	0.702351	-0.128545
P35237	Serpin B6 OS=Homo sapiens (Human) OX=9606 GN=SERPINB6 PE=1 SV=3	regulation of biological process;response to stimulus;transport	cytoplasm;cytosol;extracellular;membrane;nucleus	enzyme regulator activity;protein binding	SERPINB6	6	2391.42	1384.2	3385.91	3797.64	2171.65	3140.32	3190.97	2113.44	5677.22	3108.51	1417.79	4017.7	2397.64	2550.72	3296.55	2388.41	1851.23	3198.08	2743.32	2378.28	3908.99	3108.75	3022.07	2849.31	3534.49	1893.87	3271.01	1416.6	1143.9	1700.1	2406.38	2579.65	3035.22	1174	3106.61	2308.64	0.347123	0.433325	-0.362107	0.566251	-0.14864	0.604969	-0.00808615
Q99996	A-kinase anchor protein 9 OS=Homo sapiens (Human) OX=9606 GN=AKAP9 PE=1 SV=4						1202.27	1032.36	1436.55	2388.09	1216.65	1916.84	2309.53	1736.93	2543.02	1688.39	1363.12	2190.95	1838.15	1448.2	1774.32	1669.86	1215.56	1949.99	1560.91	1523.87	1596.27	1802.46	1691.18	1668.46	2349.36	1510.23	2080.67	1238.64	1560.64	1731.67	2035.36	1741.56	1871.63	1249.34	1275.45	1878.46	0.588834	0.161737	-0.329921	0.25664	-0.0656905	0.775161	0.14113
Q99714	3-hydroxyacyl-CoA dehydrogenase type-2 OS=Homo sapiens (Human) OX=9606 GN=HSD17B10 PE=1 SV=3	cell organization and biogenesis;metabolic process	cytoplasm;membrane;mitochondrion;organelle lumen	catalytic activity;protein binding;RNA binding	HSD17B10	X	1017.47	1327.34	1331.05	2339	1545.65	2363.85	2602.25	1746.74	2483.57	1803.64	1112.37	2150.08	1403.71	1037.6	2058.15	2694.88	1043.45	1940.09	2181.65	1864.23	1984.91	1979.52	1707.82	1567.38	2550.17	1344.04	1936.05	1085.91	917.607	313.8	1790.97	1512.8	2358.53	566.448	633.105	2369.49	0.76543	0.0408703	-0.431555	0.220364	0.335741	0.523586	-0.198734
P45974	Ubiquitin carboxyl-terminal hydrolase 5 OS=Homo sapiens (Human) OX=9606 GN=USP5 PE=1 SV=2	metabolic process;regulation of biological process	cytosol;vacuole	catalytic activity;metal ion binding;protein binding	USP5	12	3815.36	4751.28	5671.16	4512.39	4054.93	6532.77	5086.27	4672.42	11841.8	3927.06	3600.23	7471.14	3891.17	3652.43	5393.62	3312.2	2927.72	5312.26	4601.19	4107.76	7131.95	4335.52	4079.44	6258.3	4830.87	4524.76	6157.27	2866.17	2139.81	2169.5	4350.8	4066.36	5986.61	1297.24	2331.81	960.383	0.0848317	0.772902	-0.526252	0.450402	-0.163362	0.64157	-0.110464
P04844	Dolichyl-diphosphooligosaccharide--protein glycosyltransferase subunit 2 OS=Homo sapiens (Human) OX=9606 GN=RPN2 PE=1 SV=3	metabolic process;response to stimulus	endoplasmic reticulum;membrane	catalytic activity;protein binding	RPN2	20	4625.19	5317.33	5291.34	8486.13	6436.26	7065.68	5895.38	6537.27	8128.49	4681.7	5301.59	5754.67	4680.23	4479.31	5343.26	4202.29	3706.76	6763.93	6053.52	5975.95	5997.22	5343.5	6698.57	6730.02	5300.43	6309.5	7483.98	4283.78	3883.9	5399.06	5563.83	5044.85	6642.87	0	904.066	883.3	0.529439	0.0253806	-0.385672	0.0933471	0.0168308	0.956732	0.0584543
Q9BT78	COP9 signalosome complex subunit 4 OS=Homo sapiens (Human) OX=9606 GN=COPS4 PE=1 SV=1	cell organization and biogenesis;metabolic process;response to stimulus	cytoplasm;cytosol;nucleus	catalytic activity;protein binding	COPS4	4	4014.41	4000.94	5505.77	5907.54	4261.29	7161.96	5175.63	4798.22	9103.72	4281.56	4652.95	7325.23	5315.24	3968.15	5628.84	4546.94	3339.65	7083.82	4143.45	5230.5	6473.35	4238.22	5267.18	5518.33	4474.91	4802.3	7211.98	3176.71	4532.43	7710.95	5331.05	3615.19	5459.89	1725.05	2715.87	5383.28	0.358122	0.263577	-0.230574	0.605402	0.00561768	0.988032	-0.076994
Q14247	Src substrate cortactin OS=Homo sapiens (Human) OX=9606 GN=CTTN PE=1 SV=2	cell organization and biogenesis;cellular component movement;regulation of biological process;transport	cytoplasm;cytoskeleton;cytosol;Golgi;membrane	protein binding	CTTN	11	4415.9	5928.74	6607.19	8644.83	6707.31	7866.22	5678.64	7946.38	10723.3	5012.89	6675.99	9107.05	5951.52	6682.2	8815.68	7164.46	5755.73	8903.33	6802.19	8008.65	8114.82	6170.01	8638.04	7482.46	6532.3	7883.31	9946.56	4780.65	4410.59	5059.01	8335.85	7395.76	9076.27	3153.79	1416.79	4885.51	0.453825	0.0716497	-0.22752	0.563331	0.0249466	0.925436	-0.0405333
Q9H0D6	5'-3' exoribonuclease 2 OS=Homo sapiens (Human) OX=9606 GN=XRN2 PE=1 SV=1	cell differentiation;metabolic process;regulation of biological process	membrane;nucleus	catalytic activity;DNA binding;metal ion binding;protein binding;RNA binding	XRN2	20	7552.49	7847.58	6537.98	7801.12	6768.19	6562.45	7248.1	7527.33	8377.32	5366.15	6086.25	6692.96	5470.55	6206.8	4995.38	4594.22	3852.95	5403.26	6665.38	7409.35	7364.61	6670.32	7227.86	7694.83	7650.66	7933.7	7122.66	5068.77	6057.69	5123.88	6709.97	6231.64	6317.12	2022.57	3491.2	4043.77	-0.0540223	0.651531	-0.351583	0.0311217	-0.267559	0.174039	0.010304
Q07866	Kinesin light chain 1 OS=Homo sapiens (Human) OX=9606 GN=KLC1 PE=1 SV=2	cell organization and biogenesis;cellular component movement;transport	cytoplasm;cytoskeleton;cytosol;membrane	catalytic activity;motor activity;protein binding	KLC1	14	7599.43	5771.06	6779.51	9160.05	6239.78	8885.13	8277.21	6466.56	9009.59	6767.46	4827.66	6827.04	7774.64	5463.1	7357.07	5068.18	4070.71	7767.23	8050.74	6839.79	7349.8	8846.85	6859.21	9267.09	8054.9	6918.1	9458.21	3815.44	4096.83	7443.39	8446.41	5808.79	6920.27	415.377	2206.69	5347.95	0.269283	0.26741	-0.366689	0.150592	-0.284736	0.402176	0.167199
P07942	Laminin subunit beta-1 OS=Homo sapiens (Human) OX=9606 GN=LAMB1 PE=1 SV=2	cell differentiation;cell organization and biogenesis;cellular component movement;metabolic process;regulation of biological process;response to stimulus;transport	extracellular;membrane;organelle lumen	catalytic activity;motor activity;nucleotide binding;protein binding;signal transducer activity;structural molecule activity	LAMB1	7	18752.5	17498.5	18021.8	21257.9	19779.6	21078.9	23613.3	24247	25830.4	19903.5	20366.6	21302.4	21313.4	21837.2	22001.1	12865.8	14163.3	17807.2	19581.2	19296.4	19416.9	20939.6	19992.6	20650.2	26041.9	24646.5	25411.6	19208.4	22485	23751.2	23003	22011.8	22538.5	12580.7	15392.8	16368	0.194746	0.0114725	-0.259196	0.00652624	-0.539135	0.0105453	0.0791601
P53992	Protein transport protein Sec24C OS=Homo sapiens (Human) OX=9606 GN=SEC24C PE=1 SV=3	cell organization and biogenesis;regulation of biological process;transport	cytoplasm;cytosol;endoplasmic reticulum;membrane	metal ion binding;protein binding	SEC24C	10	4764.6	4724.48	6042.78	7258.14	5953.94	6880.38	6147.87	5708.39	9122.51	5453.22	4974.26	7115.87	5015.14	5106.52	7144.98	4909.08	5238.47	7646.33	5277.84	5794.14	6498.78	5645.61	5920.28	6029.59	5957.63	5891.49	7107.06	4745.08	7165.93	5191.91	6200.12	5499.92	6969.17	2364.42	3891.21	4119.18	0.371424	0.0590012	-0.258006	0.412601	0.043394	0.881659	0.00202773
O43432	Eukaryotic translation initiation factor 4 gamma 3 OS=Homo sapiens (Human) OX=9606 GN=EIF4G3 PE=1 SV=2	metabolic process;regulation of biological process	cytosol	protein binding;RNA binding	EIF4G3	1	3825.38	3718.24	4200.36	6098.05	4132	3739.52	4914.29	4734.59	6880.06	3748.87	4289.87	4842.17	4373.32	4263.16	4527.37	2833.55	3399.69	4959.08	4478.04	5187.22	5179.29	4100.52	4949.21	4283.77	5548.27	5001.89	4792.62	2629.51	3677.39	2999.68	6202.11	5262.34	5658.41	0	2295.84	3209.31	0.250365	0.375201	-0.359759	0.183097	-0.234073	0.362618	-0.154878
P49589	Cysteine--tRNA ligase, cytoplasmic OS=Homo sapiens (Human) OX=9606 GN=CARS1 PE=1 SV=3	metabolic process	cytoplasm;cytosol	catalytic activity;metal ion binding;nucleotide binding;protein binding;RNA binding	CARS	11; CHR_HSCHR11_1_CTG7	3278.26	3349.86	4161.55	5183.26	4021.91	5232.22	5271.62	4740.25	5722.29	3657.68	3733.83	5179.51	3504.88	3823.77	5375.76	2949.76	3323.73	4560.71	4083.94	4016.34	3380.02	4394.59	4407.86	3906.93	4656.9	4019.08	4432.82	2889.26	3985.68	5003.56	4295.2	3468.49	3986.38	414.738	2329.23	3343.66	0.420159	0.0668148	-0.323798	0.138364	-0.229737	0.455686	0.146732
P53675	Clathrin heavy chain 2 OS=Homo sapiens (Human) OX=9606 GN=CLTCL1 PE=1 SV=2	cell organization and biogenesis;regulation of biological process;response to stimulus;transport	cytosol;endosome;membrane	protein binding;signal transducer activity;structural molecule activity	CLTCL1	22	31.6104	65.1586	396.269	208.542	140.017	945.489	110.206	230.075	1328.79	134.72	136.189	1286.42	147.453	87.9723	2180.99	102.747	110.368	1350.5	148.07	295.724	452.903	173.038	485.015	241.859	158.894	169.964	688.873	100.569	150.616	233.507	165.401	162.011	2468.61	30.9136	132.419	2899.24	1.39212	0.398667	-0.0999707	0.948838	-0.627981	0.741291	0.00516356
Q9Y262	Eukaryotic translation initiation factor 3 subunit L OS=Homo sapiens (Human) OX=9606 GN=EIF3L PE=1 SV=1	metabolic process	cytoplasm;cytosol;membrane	protein binding;RNA binding	EIF3L	22	3860.26	3831.21	6264.43	4041.17	4335.89	7823.27	4405.11	5316.8	11765	3160.64	3870.18	8102.34	3450.43	4140.79	6879.24	2766.26	2973.04	6143.84	3386.95	4693.65	8262.24	3920.65	4734.21	6229.15	4343.24	4952.14	7387.79	3568.81	3178.98	4775.65	3722.97	4436.95	7439.06	2513.47	1934.36	2255.13	0.215149	0.634858	-0.505746	0.489041	-0.284195	0.59929	-0.134895
Q14566	DNA replication licensing factor MCM6 OS=Homo sapiens (Human) OX=9606 GN=MCM6 PE=1 SV=1	metabolic process	nucleus	catalytic activity;DNA binding;nucleotide binding;protein binding	MCM6	2	3158.03	3649.23	4991.69	4459.86	5502.39	6121.38	5291.68	4553.9	8847.29	5423.41	3612.33	6755.26	5450.12	3708.73	5910.41	6221.96	3969.56	5757.14	3783.16	8597.03	5919.89	5037.69	8603	5962.22	4516.28	3667.15	6504.99	2925.74	8544.11	4839.03	4210.61	3673.16	6421.5	57.9522	8493.26	5384.98	0.446936	0.122678	-0.243385	0.579943	0.0818275	0.775249	0.0992179
Q8NE71	ATP-binding cassette sub-family F member 1 OS=Homo sapiens (Human) OX=9606 GN=ABCF1 PE=1 SV=2	defense response;metabolic process;regulation of biological process;response to stimulus;transport	cytoplasm;cytosol;membrane;nucleus;ribosome	catalytic activity;nucleotide binding;protein binding;RNA binding;translation regulator activity	ABCF1	6; CHR_HSCHR6_MHC_SSTO_CTG1; CHR_HSCHR6_MHC_DBB_CTG1; CHR_HSCHR6_MHC_QBL_CTG1; CHR_HSCHR6_MHC_COX_CTG1; CHR_HSCHR6_MHC_MCF_CTG1; CHR_HSCHR6_MHC_MANN_CTG1	3093.65	4585.15	4799.28	6182.49	4917.05	8057.55	6327.77	5389.27	18062.9	5232.68	4278.5	6239.27	5114.19	4960.45	4593.34	3856.24	2767.38	9476.57	4357.54	4450.68	5638.16	4505.18	4373.4	5188.21	4495.2	3792.06	6371.68	3664.17	4765.71	5277.11	5790.08	4358.89	5694.74	1893.91	4048.95	4746.77	0.618482	0.10322	-0.91895	0.319362	0.134408	0.830087	-0.0384155
Q9UHB6	LIM domain and actin-binding protein 1 OS=Homo sapiens (Human) OX=9606 GN=LIMA1 PE=1 SV=1	cell organization and biogenesis;regulation of biological process	cytoplasm;cytoskeleton	metal ion binding;protein binding	LIMA1	12	4219.95	6287.2	6002.81	7037.05	6910.87	7409.48	5987.01	8219.52	9059.35	5980.93	6799.11	6963.71	5487.61	7193.39	7634.16	5930.25	5150.51	6724.27	4124.78	6018.98	6630.24	5152.56	5706.13	7114.35	5151.74	7361.17	8515.77	5134.31	5750.11	5837.48	5509.13	7391.77	5563.02	3399.07	2313.95	4435.45	0.371399	0.0717146	-0.23682	0.290981	-0.190273	0.352906	0.0996072
Q99623	Prohibitin-2 OS=Homo sapiens (Human) OX=9606 GN=PHB2 PE=1 SV=2	cell organization and biogenesis;metabolic process;regulation of biological process;response to stimulus;transport	cell surface;cytoplasm;membrane;mitochondrion;nucleus	protein binding	PHB2	12	4145.67	3122.68	3703.57	2519.03	4924.23	3684.13	4762.08	6735.6	6519.8	5130.87	5061.54	4575.25	3678.62	3603.44	3493.64	3622.89	3430.72	3015.3	3943.87	3971.93	4272.47	4193.73	5816.02	3960.71	4506.14	4782.35	5051.95	4264.52	3499.26	3832.31	5202.02	4079.85	3790.17	0	1285.69	74.4658	0.0202987	0.94857	-0.286956	0.170397	-0.0978739	0.276586	0.196885
Q09161	Nuclear cap-binding protein subunit 1 OS=Homo sapiens (Human) OX=9606 GN=NCBP1 PE=1 SV=1	cell organization and biogenesis;metabolic process;regulation of biological process;response to stimulus;transport	cytoplasm;cytosol;mitochondrion;nucleus	protein binding;RNA binding	NCBP1	9	1095.05	1732.95	4260.84	1910.82	2177.65	4787.05	2213.2	2185.89	7396.77	2026.34	2102.69	5120.79	1577.25	1987.58	4401.59	2772.53	1602.31	6206.68	2285.5	2904.32	4903.86	1575.75	3015.12	4395.38	1939.94	1777.76	5573.23	1176.03	1802.67	2096.34	2162.7	1519.68	4697.17	1962.41	0	0	0.324281	0.678102	-0.350784	0.694548	0.409543	0.622935	-0.16766
P12081	Histidine--tRNA ligase, cytoplasmic OS=Homo sapiens (Human) OX=9606 GN=HARS1 PE=1 SV=2	cell organization and biogenesis;metabolic process	cytoplasm;cytosol;mitochondrion	catalytic activity;nucleotide binding;protein binding	HARS	5	2059.02	2109.95	2667.04	2337.75	1822.68	2857.39	2417.95	2079.4	4254.96	1904.21	1778.95	3130.31	2345.72	1929.88	2852.5	2016.25	1897.02	3973.33	2272.83	1997.5	2996.66	2628.25	2222.04	2657.87	2214.32	2044.95	3605.68	1571.34	1424.18	2185.08	2655	1955.55	3047.05	0	621.961	1174.71	0.037868	0.873291	-0.361275	0.46533	0.145885	0.744553	0.0471027
P29692	Elongation factor 1-delta OS=Homo sapiens (Human) OX=9606 GN=EEF1D PE=1 SV=5	metabolic process;regulation of biological process;response to stimulus	cytoplasm;cytosol;endoplasmic reticulum;nucleus	DNA binding;protein binding;RNA binding;signal transducer activity	EEF1D	8; CHR_HSCHR8_3_CTG7	3233.33	3409.6	3837.5	4474.6	3410.39	3944.51	4254.05	3879.27	5763.44	4606.16	3857.62	4683.83	4113.29	2997.76	3955.83	2088.44	3234.7	4511.57	2584.39	3086.47	3933.73	3141.94	3493.47	3686.65	3272.35	4198.18	4080.97	2783.39	2376.58	2535.05	4177.41	3198.29	3804.11	1539.3	1018.03	2334	0.17469	0.27485	-0.0799492	0.71344	-0.170295	0.627127	0.103933
P46063	ATP-dependent DNA helicase Q1 OS=Homo sapiens (Human) OX=9606 GN=RECQL PE=1 SV=3	metabolic process;response to stimulus	chromosome;cytoplasm;membrane;nucleus	catalytic activity;DNA binding;nucleotide binding;protein binding	RECQL	12	1226.49	2140.12	2958.44	4473.96	2427.9	2871.85	3280.63	2761.63	4012.06	3345.92	2347.3	3838.55	3340.67	1765.5	1986.97	3314.34	1702.65	2584.2	3658.37	2535.01	3366.68	2048.32	2695.38	3270.74	3759.91	2542.14	2819.2	1774.75	1431.31	2044.87	7619.33	1797.12	2055.13	0	986.482	1315.11	0.627831	0.223006	-0.0769991	0.774858	0.0997995	0.815023	-0.254418
Q9Y2W1	Thyroid hormone receptor-associated protein 3 OS=Homo sapiens (Human) OX=9606 GN=THRAP3 PE=1 SV=2	metabolic process;regulation of biological process;response to stimulus	nucleus	DNA binding;nucleotide binding;protein binding;receptor activity;RNA binding	THRAP3	1	5461.79	5367.96	7314.29	7794.25	6349.45	8154.31	6973.35	7333.93	12395.8	6024.63	4977.07	9271.87	5754.11	6046.94	7878.93	4499.77	4863.52	9164.77	6513.61	7564.88	9030.81	6596.84	7229.08	8033.95	7095.13	7502.73	10165.1	4071.02	4499.28	6153.38	8128.86	6593.66	7614.28	2366.97	2296.67	2669.13	0.297419	0.174651	-0.397405	0.380461	-0.0870178	0.826271	-0.080188
P46087	Probable 28S rRNA (cytosine(4447)-C(5))-methyltransferase OS=Homo sapiens (Human) OX=9606 GN=NOP2 PE=1 SV=2	cell organization and biogenesis;metabolic process;regulation of biological process	nucleus	catalytic activity;protein binding;RNA binding	NOP2	12	2290.13	2786.46	3607.21	5125.67	2794.48	3841.73	3044.21	2762.82	10884	2082.36	2563.13	7884.02	3575.38	2544.71	4999.29	3645.41	2534.93	5827.65	3110.04	4296.67	4095	2508.21	4402	4715.1	3650.37	2688.3	5263.71	1252.89	2961.61	2586.13	3094.13	2778.95	4481.05	1378.41	2062.72	4332.27	0.43772	0.256551	-0.413738	0.691159	0.110918	0.817297	0.0154224
P13929	Beta-enolase OS=Homo sapiens (Human) OX=9606 GN=ENO3 PE=1 SV=5	metabolic process	cytoplasm;cytosol;membrane	catalytic activity;metal ion binding	ENO3	17	2415.34	2521.87	3290.47	3671.25	2925.81	4334.8	3194.12	3439.9	8183.62	3294.39	3219.67	5045.26	3798.27	3279.12	3996.19	3671.8	3176.3	6040.16	3107.69	6442.89	5060.67	3184.4	7014.34	4336.46	3124.66	3412.71	5502.31	2643.15	3819.54	2933.6	4336.32	3413.9	4627.19	1840.98	3316.98	1998.35	0.409983	0.140609	-0.358259	0.564156	0.218937	0.54225	-0.00752952
P61247	40S ribosomal protein S3a OS=Homo sapiens (Human) OX=9606 GN=RPS3A PE=1 SV=2	cell differentiation;cell organization and biogenesis;metabolic process;regulation of biological process;transport	cytoplasm;cytosol;endoplasmic reticulum;nucleus;ribosome	protein binding;RNA binding;structural molecule activity	RPS3A	4	6759.14	6023.63	8087.17	15755.9	6809	6207.85	8327.72	8440.42	6684.88	5508.61	6355.9	6640.16	6874.51	6899.08	3162.14	4790.52	5301.95	3276.2	9351.15	7642.87	7855.68	7234.1	7769.96	8120.64	9711.13	7996.39	7231.59	1222.48	5793.47	5683.42	7801.82	6857.12	3902.93	0	2458.81	3994.31	0.463279	0.449496	-0.341884	0.0671886	-0.341214	0.438267	-0.103793
P46939	Utrophin OS=Homo sapiens (Human) OX=9606 GN=UTRN PE=1 SV=2	cell organization and biogenesis;regulation of biological process;response to stimulus	cytoplasm;cytoskeleton;membrane	metal ion binding;protein binding	UTRN	6	2439.88	2828.2	2242.64	4701.2	2453.01	3115.94	4123.12	2729.06	4405.99	2671.07	2086.86	3089.78	2581.67	2876.04	3369.53	2207.82	1707	3318.42	3007.42	2890.85	2567.31	3379.53	2789.16	3424.64	3671.28	2436.9	4028.73	2460.73	2325.85	3005.93	3679.29	2379.05	3457.81	105.537	1885.56	2925.42	0.451433	0.252665	-0.520629	0.128332	-0.287319	0.371788	0.180422
P61981	14-3-3 protein gamma OS=Homo sapiens (Human) OX=9606 GN=YWHAG PE=1 SV=2	cell organization and biogenesis;regulation of biological process;response to stimulus;transport	cytoplasm;cytosol;membrane;mitochondrion	enzyme regulator activity;protein binding;RNA binding	YWHAG	7	5312.49	5183.54	4710.65	7618.25	6910.28	5295.63	7043.46	9382.52	7913.16	5841.75	6384.63	5314.51	7649.21	6826.78	6976.61	7430.29	10561.6	6391.51	6152.8	5981.75	5745.37	6243.94	7115.09	4425.47	7652.9	7512.18	5857.17	5751.84	7521.51	2025.48	7029.48	8159.29	5116.61	1420.58	7256.99	3420.4	0.382555	0.096448	-0.472557	0.03899	0.184744	0.487403	-0.00772044
Q12797	Aspartyl/asparaginyl beta-hydroxylase OS=Homo sapiens (Human) OX=9606 GN=ASPH PE=1 SV=3	metabolic process;regulation of biological process;response to stimulus;transport	cytoplasm;endoplasmic reticulum;membrane;organelle lumen	catalytic activity;metal ion binding;protein binding;structural molecule activity	ASPH	8	2722.08	2838.69	2642.75	3699.06	4042.82	3793.83	2790.05	3889.77	5595.74	6570.21	3530.12	4132.34	2615.27	3656.05	3138.77	11615.4	3336.63	3177.85	2780.67	3772.52	3294.08	2416.37	4480.25	3475.42	2885.02	3132.7	4442.6	6026.67	3517.9	2974.55	2691.77	4001.56	3660.85	10845.9	3886.27	3395.41	0.491791	0.000692633	0.213419	0.625803	0.946086	0.358262	0.0749036
Q8IWZ3	Ankyrin repeat and KH domain-containing protein 1 OS=Homo sapiens (Human) OX=9606 GN=ANKHD1 PE=1 SV=1	defense response;response to stimulus	cytoplasm	protein binding;RNA binding	ANKHD1; ANKHD1-EIF4EBP3	5	973.753	2008.77	2049.54	1363.04	1271.3	2727.82	1346.93	1712.35	2976.68	1438.42	827.588	2314.27	1330.19	1234.94	2526.52	1127.67	1101.45	2445.75	1213.96	1468.15	2064.99	1197.82	1817.82	1993.55	1538.65	1525.27	2841.23	1271.49	1298.31	2552.28	1098.89	1582.19	2099.87	1029.64	1305.25	1453.65	0.0916659	0.860657	-0.398147	0.500363	-0.123208	0.83046	0.0775327
P37802	Transgelin-2 OS=Homo sapiens (Human) OX=9606 GN=TAGLN2 PE=1 SV=3	cell differentiation;transport	cytosol;extracellular	protein binding	TAGLN2	1	8779.21	4451.84	8289.14	11207.1	5064.68	9783.03	9003.49	4377.68	12070.8	7219.9	3908.67	9963.47	7184.94	5069.54	7785.91	6476.35	3815.16	8230.69	11308.2	5567.39	10623.2	10247	6168.37	11710.8	9476.54	4670.54	8223.01	3628.95	3498.98	1865.19	7637.01	5066.54	7620.85	156.27	1494.71	4640.27	0.275858	0.547932	-0.27108	0.635753	-0.113656	0.756691	0.0325455
Q96A65	Exocyst complex component 4 OS=Homo sapiens (Human) OX=9606 GN=EXOC4 PE=1 SV=1	cell communication;cell organization and biogenesis;regulation of biological process;transport	cytoplasm;cytosol;membrane	protein binding	EXOC4	7	3320.28	3374.01	3499.59	4561.87	3816.71	5055.57	4372.38	4246.65	6008.19	3013.89	2835.59	4636.3	3736.45	2790.01	4664.24	2739.28	2266.03	4536.47	3455.08	4031.52	4722.77	3814.64	4066.26	4431.33	4324.92	4129.3	4948.12	2707.15	2834.55	3841	4431.29	3607.5	5083.11	810.27	1450.95	3676.86	0.398202	0.0412465	-0.48022	0.162026	-0.229971	0.56528	0.0121034
P38919	Eukaryotic initiation factor 4A-III OS=Homo sapiens (Human) OX=9606 GN=EIF4A3 PE=1 SV=4	metabolic process;regulation of biological process;response to stimulus;transport	cytoplasm;cytosol;membrane;nucleus;spliceosomal complex	catalytic activity;nucleotide binding;protein binding;RNA binding	EIF4A3	17	2437.51	3238.52	2690.47	4680.49	3324.37	3043.75	5007.73	4785.54	4219.23	3709.67	4224.71	3738.73	4213.21	3805.29	3185.61	4164.87	3364.96	2794.07	3400.89	3957.41	3409.95	3679.25	4127.85	3158.12	3719.63	4121.78	3637.67	2193.02	1641.2	2158.05	3426.12	4098.06	3214.85	0	21.0356	266.83	0.401167	0.184311	-0.263526	0.053724	-0.11804	0.5869	0.0261511
P62495	Eukaryotic peptide chain release factor subunit 1 OS=Homo sapiens (Human) OX=9606 GN=ETF1 PE=1 SV=3	cell organization and biogenesis;metabolic process;regulation of biological process	cytoplasm;cytosol;nucleus	protein binding;RNA binding	ETF1	5	2541.47	2570.2	2856.27	3573.07	3082.81	3719.16	4027.46	3406.71	4974.1	3117.86	2711.34	3890.33	2596.12	2700.11	3243.89	2335.28	2527.08	4302.13	2645.78	3090.57	3728.06	3292.18	3681.9	3674.13	3907.18	3317.88	4724.23	2079.05	3179.65	3635.85	3093.09	2835.46	3671.06	696.104	478.843	1847.96	0.38084	0.0209115	-0.352344	0.192237	0.1018	0.767432	0.170028
Q13596	Sorting nexin-1 OS=Homo sapiens (Human) OX=9606 GN=SNX1 PE=1 SV=3	cell organization and biogenesis;metabolic process;regulation of biological process;transport	cytoplasm;cytosol;endosome;Golgi;membrane;vacuole	protein binding	SNX1	15	2817.52	3203.96	3485.92	4537.84	3338.94	3157.58	3952	3904.81	5693.97	2920.33	3145.53	4275.71	4041.1	3981.77	4439.48	3504.59	3329.47	5225	3287.81	4059.68	3880.32	3500.16	4269.8	3891.58	3752.13	3799.98	3988.96	1687.08	2953.99	1465.89	4194.76	4092.07	4318.17	2058.75	3047.44	4160.91	0.214881	0.343726	-0.38992	0.212958	-0.0474586	0.839366	0.0546818
P67936	Tropomyosin alpha-4 chain OS=Homo sapiens (Human) OX=9606 GN=TPM4 PE=1 SV=3	cell differentiation;cell organization and biogenesis;cellular component movement	cytoplasm;cytoskeleton;cytosol;membrane	metal ion binding;protein binding;structural molecule activity	TPM4	19	3311.81	2138.53	2405.91	4303.79	2668.96	3704.58	4182.6	2605.49	4840.9	4627.91	2494.56	3872.11	4874.13	2847.17	2743.04	4836.75	2160.22	4181.35	3527.95	3806.54	3907.9	5004.89	3761.38	3262.09	4669.94	2878.58	2973.39	4528.9	2685	996.652	2716.97	2542.22	3202.13	1955.88	1714.83	0	0.442636	0.189175	-0.0809348	0.827822	0.0952207	0.833816	0.0974913
Q8NF91	Nesprin-1 OS=Homo sapiens (Human) OX=9606 GN=SYNE1 PE=1 SV=4	cell differentiation;cell organization and biogenesis	cytoplasm;cytoskeleton;Golgi;membrane;nucleus	protein binding;RNA binding	SYNE1	6	1670.06	1436.04	1398.28	1884.83	1477.37	1689.74	2186.49	2050.94	1964.97	1740.42	1180.46	1519.97	2012.22	1678.21	1906.13	1334.07	1124.16	2067.97	1512.31	1956.05	1204.38	1705.65	1947.19	1444.07	2095.51	1794.32	1672.65	1507.77	1480.46	1807.07	2420.78	1616.59	2064.01	899.102	1326.07	2334.47	0.165509	0.277003	-0.481994	0.0285077	-0.306238	0.303718	0.125357
P20810	Calpastatin OS=Homo sapiens (Human) OX=9606 GN=CAST PE=1 SV=4	regulation of biological process	cytosol;endoplasmic reticulum;membrane	enzyme regulator activity;protein binding;RNA binding	CAST	5	7360.91	8647.04	13745.3	34377.4	12618.5	13158	16206.6	11563.6	20241.2	2848.98	8733.29	16663.2	5033.45	6780.65	10609	8910.43	6244.2	8039.61	19460.2	16220.9	16100.6	14950.8	15467.3	15112.1	24430.9	9600.63	17488.5	5551.82	17178	9303.83	8632.86	7362.66	10308	0	1780.62	2169.33	1.01561	0.24406	-0.765358	0.235463	0.048778	0.894749	-0.185618
Q9UNF1	Melanoma-associated antigen D2 OS=Homo sapiens (Human) OX=9606 GN=MAGED2 PE=1 SV=2	transport	cytosol;extracellular;membrane;nucleus;organelle lumen	protein binding	MAGED2	X	16759.5	17821.2	16862.5	16460.8	18018.2	20749.8	20632.7	20739.1	19943.5	16584.3	17410.3	17782.4	18319	19625.5	22357	9045.14	9389.06	14636.6	16793	18519.8	18076.6	17727.1	19380.3	20035.8	18594.9	21908.7	21970.7	13484.8	15165.8	17165.8	19963.6	19359.7	21697.7	262.048	6400.33	3836.24	0.102437	0.386129	-0.243935	0.00183273	-0.866636	0.0137844	0.0980246
Q9BXP5	Serrate RNA effector molecule homolog OS=Homo sapiens (Human) OX=9606 GN=SRRT PE=1 SV=1	cell proliferation;metabolic process;regulation of biological process;response to stimulus	cytoplasm;nucleus	DNA binding;protein binding;RNA binding	SRRT	7	3197.32	4624.07	2552.25	6756.69	5972.21	3202.42	4816.52	6549.17	4646.67	4349.3	5405.95	3686.91	4135.09	5294.46	3072.74	4489.93	5435.97	3833.79	4211.43	6736.64	3209.39	3274.25	6536.71	3191.05	4368.15	4352.86	3622.3	2589.5	4598.69	2500.45	4079.85	5120.03	3208.13	1690.43	2670.38	2025.35	0.618943	0.209395	-0.252421	0.337757	0.138255	0.624825	-0.122826
Q9Y2L1	Exosome complex exonuclease RRP44 OS=Homo sapiens (Human) OX=9606 GN=DIS3 PE=1 SV=2	metabolic process;regulation of biological process	cytoplasm;cytosol;membrane;nucleus	catalytic activity;protein binding;RNA binding	DIS3	13	1741.68	3210.99	4753.36	3074.03	3144.37	4498.23	2674.55	3605.57	5861.53	1678.64	2050.97	4933.02	2680.05	3265.98	5192.17	2311.1	2432.79	5637.82	2498.71	4033.07	4667.14	2488.24	3975.85	4381.44	3387.23	2846.09	4909.85	1616.34	2029.48	2032.96	2412.44	3354.62	4591.76	759.683	1471.73	1985.68	0.142898	0.749637	-0.487085	0.453264	-0.101472	0.858591	-0.0462588
Q15477	Helicase SKI2W OS=Homo sapiens (Human) OX=9606 GN=SKIV2L PE=1 SV=3	metabolic process	cytoplasm;cytosol;nucleus	catalytic activity;nucleotide binding;RNA binding	SKIV2L	6; CHR_HSCHR6_MHC_COX_CTG1	2642.15	2859.96	4561.14	4764.02	3507.06	4875.01	4267.88	3598.89	6492.04	2678.17	2975.62	5247.27	3729.68	2994.29	4120.69	3910.81	2673.76	5302.18	3651.06	4170.25	4183.49	3322.07	4023.49	3929.7	4407.21	3083	5788.43	2778.22	4286	5794.97	4169.29	3394.23	4420.62	1731.8	3441.04	3030.12	0.385538	0.241779	-0.397468	0.388654	0.13237	0.696349	-0.0904497
Q9NVI7	ATPase family AAA domain-containing protein 3A OS=Homo sapiens (Human) OX=9606 GN=ATAD3A PE=1 SV=2	cell growth;regulation of biological process	membrane;mitochondrion	catalytic activity;nucleotide binding;RNA binding	ATAD3A	1	1203.69	1023.49	1168.95	1587.95	886.308	1137.21	1177.62	1272.07	2087.98	1307.25	909.714	1440.2	980.734	949.423	1506.31	931.486	852.016	1917.31	931.092	819.807	1213.67	1129.34	987.197	1147.56	1490.95	1349.98	1739.75	673.465	236.405	829.65	1403.92	1274.1	1648.17	21.1677	817.143	447.761	0.0886904	0.752582	-0.311225	0.42408	0.106917	0.831191	0.138864
P23396	40S ribosomal protein S3 OS=Homo sapiens (Human) OX=9606 GN=RPS3 PE=1 SV=2	cell death;cell division;cell organization and biogenesis;metabolic process;regulation of biological process;response to stimulus;transport	cytoplasm;cytoskeleton;cytosol;endoplasmic reticulum;membrane;mitochondrion;nucleus;organelle lumen;ribosome	catalytic activity;DNA binding;protein binding;RNA binding;structural molecule activity	RPS3	11	2323.12	3601.54	4143.47	3510.82	3421.07	4267.43	3079.1	4865.3	6556.68	2288.13	3361.53	4980.26	2171.11	3311.12	3758.77	1505.13	2247.03	4458.47	2638.17	3588.96	4995.1	2577.51	3747.2	3430.38	2862.76	4202.72	4385.31	1603.77	2642.66	5407.5	2634.97	3033.81	3861.52	0	516.729	1959.52	0.153614	0.565492	-0.448029	0.368044	-0.170556	0.749761	-0.202132
Q13409	Cytoplasmic dynein 1 intermediate chain 2 OS=Homo sapiens (Human) OX=9606 GN=DYNC1I2 PE=1 SV=3	cell division;cell organization and biogenesis;cellular component movement;regulation of biological process;transport	cytoplasm;cytoskeleton;cytosol;extracellular;Golgi;mitochondrion;organelle lumen	catalytic activity;motor activity;protein binding	DYNC1I2	2	4140.78	5109.33	3540.2	4600.09	4118.78	4164.3	5173.11	6222.33	3154.39	3821.9	4303.16	2523.74	4296.02	5543.92	4465.06	3781.38	3735.91	2964.95	4139.59	3977.31	3502.36	4380.36	4090.9	4423.53	5362.12	6410.21	5091.52	3835.3	3357.33	3500.77	4882.51	5202	4528.04	3090.15	3586.44	1648.83	0.0104358	0.951896	-0.450311	0.281462	-0.448572	0.0541618	0.15027
Q9P2R3	Rabankyrin-5 OS=Homo sapiens (Human) OX=9606 GN=ANKFY1 PE=1 SV=2	cell organization and biogenesis;regulation of biological process;transport	cytoplasm;cytosol;endosome;membrane	metal ion binding;protein binding	ANKFY1	17	2517.56	1381.83	3998.91	3700.07	1996.35	4728.73	4471.96	2244.26	6845.62	4535.66	2690.33	7020.48	3224.97	1756.4	5007.57	3873.72	2112.51	6769.81	3346.14	1698.26	4608.15	3307.92	2064.51	4252.97	4325.63	2020.96	5638.63	3758.61	2499.91	4936.03	4015.27	1991.1	5089.47	1851.44	1010.24	3789.78	0.400455	0.486346	0.0710502	0.906636	0.352775	0.606254	-0.00406327
Q14166	Tubulin--tyrosine ligase-like protein 12 OS=Homo sapiens (Human) OX=9606 GN=TTLL12 PE=1 SV=2	metabolic process		catalytic activity;nucleotide binding	TTLL12	22	2644.87	944.8	1294.22	5278.27	1215.29	2137.07	4397.1	1708.7	3048.5	2964.6	1152.12	2688.52	3043.8	1420.89	2956.77	2781.27	1372.51	3108.85	2566.6	1419.48	2023.94	2370.62	1757.73	1836.22	2878.35	1564.14	2970.72	2564.78	1239.3	1834.44	6058.54	1523.51	2475.75	1353.32	1010.42	2817.59	0.821435	0.402359	-0.427804	0.460162	-0.031212	0.947063	-0.0109526
Q15084	Protein disulfide-isomerase A6 OS=Homo sapiens (Human) OX=9606 GN=PDIA6 PE=1 SV=1	cellular homeostasis;metabolic process;regulation of biological process;response to stimulus;transport	cytosol;endoplasmic reticulum;membrane;organelle lumen	catalytic activity;protein binding	PDIA6	2	5773.11	6415.98	5399.68	6560.96	5789.28	5794.8	6603.65	6785.4	6778.13	6872.03	6019.81	6390.61	5223.76	6066.09	5806.86	5552.79	6098.78	6434.71	6584.6	6614.27	6103.47	6588.02	5961.61	5759.05	6970.71	7390.33	6128.32	5233.95	4753.38	4567.38	6206.9	6458.01	5611.57	1242.01	4858.23	3287.45	0.0449216	0.66097	-0.0647213	0.309775	0.0811769	0.408853	-0.0762484
Q6UB35	Monofunctional C1-tetrahydrofolate synthase, mitochondrial OS=Homo sapiens (Human) OX=9606 GN=MTHFD1L PE=1 SV=1	metabolic process	membrane;mitochondrion;organelle lumen	catalytic activity;nucleotide binding;protein binding	MTHFD1L	6	5532.95	5397.76	5216	4474.28	6044.5	8083.88	6589.86	7048.34	9967.95	5846.4	5309.75	7643.86	5301.7	6224.71	4891.96	4714.23	4999.67	5879.18	5277.54	6385.79	7504.15	5596.6	6748.89	6746.92	6137.32	7446.96	7603.18	5334.03	4131.18	5305.61	6179.68	6944.32	7703.6	2288.95	3324.51	504.447	0.204268	0.478736	-0.328429	0.276265	-0.0744051	0.629539	-0.00566109
P17655	Calpain-2 catalytic subunit OS=Homo sapiens (Human) OX=9606 GN=CAPN2 PE=1 SV=6	cell organization and biogenesis;metabolic process;regulation of biological process;response to stimulus	chromosome;cytoplasm;cytoskeleton;cytosol;endoplasmic reticulum;Golgi;membrane;nucleus;vacuole	catalytic activity;metal ion binding;protein binding	CAPN2	1	6956.74	7376.26	8304.81	10848.8	9366.24	13250.7	8771.52	9104.12	15941.1	6632.53	6444.08	11956.8	6643.54	7739.26	11216	4326.22	3292.97	10385.7	8623.48	9508.96	11889.6	8898.12	10340.8	12371.1	9671.75	9441.34	14599.2	5114.93	6677.48	9748.24	8396.94	7500.08	11696.3	2274.86	2559.28	4280.76	0.563948	0.0396198	-0.433881	0.377678	-0.507692	0.386459	0.0743584
P24752	Acetyl-CoA acetyltransferase, mitochondrial OS=Homo sapiens (Human) OX=9606 GN=ACAT1 PE=1 SV=1	cell organization and biogenesis;metabolic process;response to stimulus	membrane;mitochondrion;organelle lumen	catalytic activity;metal ion binding;protein binding	ACAT1	11	2661.95	4337.06	3005.69	3362.14	6176.23	4985.93	4450.18	5555.41	4268.12	3703.26	4531.62	2965.22	3144.48	4216.21	4019.22	3024.31	4224.84	3982.79	3538.62	6677.63	3700.87	3880.6	6199.53	4036.43	4901.24	4892.19	4810.69	2487.66	4315.96	2902.98	3711.69	4080.35	4980.99	601.949	722.748	0	0.537791	0.192518	-0.34985	0.165816	-0.0188814	0.925091	0.0205258
O75691	Small subunit processome component 20 homolog OS=Homo sapiens (Human) OX=9606 GN=UTP20 PE=1 SV=3	metabolic process;regulation of biological process	cytoplasm;membrane;nucleus	protein binding;RNA binding	UTP20	12	2801.31	2881.79	1957.02	4217.18	3275.07	2718.87	3365.07	3774.41	4164.59	2840.41	2899.17	2663.65	3174.76	2763.16	2451.08	2891.48	3281.35	3329.68	2862.69	2958.87	2322.71	3214.18	3153.12	2424.58	4032.57	3062.85	3692.47	2081.4	3028.21	3967.51	4244.06	3309.15	3223.1	578.269	1778.33	2570.16	0.418473	0.179829	-0.427827	0.0160626	0.17981	0.213755	0.110386
P09104	Gamma-enolase OS=Homo sapiens (Human) OX=9606 GN=ENO2 PE=1 SV=3	metabolic process	cytoplasm;cytosol;membrane	catalytic activity;metal ion binding;protein binding	ENO2	12	1331.14	1815.68	1848.48	2026.57	2248.44	2324.5	1759.73	2584.77	2656.14	1143.31	1684.53	2069.1	2099.94	2111.02	2916.68	1539.38	1800.23	2660.55	1950.63	2500.69	2149.45	1851.3	2807.59	2432.8	2499.03	3002.98	3341.82	227.126	1991.79	2407.68	3183.8	2231.59	3169.12	0	4615.58	2518.8	0.401786	0.0478321	-0.515605	0.149332	-0.248424	0.434806	0.103496
P23528	Cofilin-1 OS=Homo sapiens (Human) OX=9606 GN=CFL1 PE=1 SV=3	cell organization and biogenesis;cellular component movement;metabolic process;regulation of biological process;response to stimulus	cytoplasm;cytoskeleton;cytosol;membrane;nucleus	protein binding	CFL1	11	7841.2	10317.2	10350.8	10793.4	12682.4	11846	10882	10006.7	12581.1	9499.06	9619.48	10662.8	10384.7	10472.2	11814.5	9796.86	7189.21	11815.6	9784.58	11681.3	12434.9	10451.6	10092.1	12941.8	10339.7	12055.1	13312.8	7166.68	8013.45	8727.54	9121.87	9410.59	9854.83	6466.66	5055.68	9912.82	0.309131	0.084487	-0.168449	0.21768	-0.181877	0.414096	-0.0177835
P23381	Tryptophan--tRNA ligase, cytoplasmic OS=Homo sapiens (Human) OX=9606 GN=WARS1 PE=1 SV=2	metabolic process;regulation of biological process	cytoplasm;cytosol;nucleus	catalytic activity;enzyme regulator activity;nucleotide binding;protein binding	WARS	14	5881.75	6481.21	6509.95	7835.99	7215.71	6616.27	6693	7931.14	7810.33	26087.5	28168.9	16634.9	7160.57	6842.87	6071.26	19663.1	20230.3	14906.2	7138.3	6948.48	6156.11	6711.74	5545.98	6634.54	7178.6	7814.81	6943.44	34858.3	35670.5	20180.5	5697.27	7122.78	5966.54	14345.3	12643	6695.71	0.199248	0.0841099	1.65989	0.0106308	1.44879	0.00253346	-0.09962
P31930	Cytochrome b-c1 complex subunit 1, mitochondrial OS=Homo sapiens (Human) OX=9606 GN=UQCRC1 PE=1 SV=3	metabolic process;response to stimulus;transport	cytosol;membrane;mitochondrion	catalytic activity;metal ion binding;protein binding;transporter activity	UQCRC1	3	2679.44	3473.15	3738.04	4918.89	3155.26	4283.22	3266.92	3046.21	5006.57	2240.62	2680.68	3516.36	2914.52	2538.59	3845.48	2606.65	1873.28	3831.89	3662.66	3390.43	4324.89	2802.15	4063.09	3532.28	4023.51	2951.7	4335.38	1710.03	1638.87	1672.87	4226.88	3542.68	4194.24	3165.87	2187.82	2459.26	0.321237	0.24627	-0.423921	0.25527	-0.161847	0.658837	-0.130005
Q14126	Desmoglein-2 OS=Homo sapiens (Human) OX=9606 GN=DSG2 PE=1 SV=2	cell death;cell organization and biogenesis;regulation of biological process;response to stimulus	cell surface;cytoskeleton;membrane	metal ion binding;protein binding	DSG2	18	11265.8	10435.2	12210.5	14162.7	12418.4	14232.3	14220.9	12195.5	14431.1	11364.5	10223.8	12643.7	11960.5	11374.1	14421.9	7663.35	7019.1	13293	12591.6	13435.4	13903.2	12756.1	13978.4	14312.8	15808.5	13329	15505.9	9441.45	10092.4	10888.5	10580.4	10979.9	13658.9	6867.96	33028.1	12017.3	0.267266	0.0426708	-0.254901	0.0917283	-0.432562	0.212567	0.0398107
Q6P996	Pyridoxal-dependent decarboxylase domain-containing protein 1 OS=Homo sapiens (Human) OX=9606 GN=PDXDC1 PE=1 SV=2	metabolic process	Golgi	catalytic activity;protein binding	PDXDC1; LOC102724985	16; CHR_HSCHR16_1_CTG1	3117.88	3945.03	4415.05	5679.75	3003.38	4467.87	4991.88	4568.64	6686.24	3427.09	3144.18	5396.6	4334.74	5037.17	4941.44	3078.63	3731.96	4670.33	3411.75	4324.17	3983.13	3427.3	3692.35	4412.72	3990.57	4359.49	5033.37	2654.09	2844.08	3416.09	4929.47	5555.28	4455.16	1124.78	2043.1	2010.05	0.196307	0.552757	-0.440987	0.21129	-0.318124	0.138726	-0.0231688
P61158	Actin-related protein 3 OS=Homo sapiens (Human) OX=9606 GN=ACTR3 PE=1 SV=3	cell division;cell organization and biogenesis;cellular component movement;regulation of biological process;response to stimulus	cytoplasm;cytoskeleton;cytosol;membrane	nucleotide binding;protein binding;structural molecule activity	ACTR3	2	4301.53	4026.72	5566.18	6348.71	5028.84	5655.99	5235.08	4737.01	8193.74	3699.24	3618.99	7209.37	4708.55	4337.28	5280.52	3409.57	3744.61	5333.33	5016.16	6745.52	6356.13	4788.95	6964.5	7253.16	5664.31	4317.55	7100.22	3170.98	4716.17	5174.59	5008.71	4109.62	5354.35	1527.99	3352.88	2302.04	0.293871	0.160508	-0.322431	0.491067	-0.198185	0.401507	0.0690927
P13798	Acylamino-acid-releasing enzyme OS=Homo sapiens (Human) OX=9606 GN=APEH PE=1 SV=4	cell organization and biogenesis;metabolic process;transport	cytoplasm;cytosol;extracellular;membrane	catalytic activity;protein binding;RNA binding	APEH	3	5851.96	3220.37	5338.72	8028.4	3218.84	6478.94	6742.05	3958.53	9335.73	3983.7	2611.06	5923.52	5603.87	3093.43	6083.21	4579.3	4408.81	7048.33	7219.06	6562.76	8240.96	7343.26	5115.77	7173.75	9035.98	4368.57	7851.01	2840.25	2187.16	3394.65	6764.57	3247.07	6322.58	871.576	344.35	4085.99	0.298706	0.535052	-0.678581	0.241836	0.117658	0.756321	-0.165732
O43847	Nardilysin OS=Homo sapiens (Human) OX=9606 GN=NRDC PE=1 SV=3						2720.99	2684.17	5092.49	4259.42	2906.86	5524.7	4220.45	3022.47	9139.37	3562.78	3245.59	6858.49	3083.1	3040.65	5028.3	2977.97	2572.79	6092.28	3164.28	2618.95	5125.38	3648.11	2785.95	5623.25	3645.57	3527.33	6814.88	3211.45	2497.18	4771.23	3848.97	3250.22	5154.8	1018.97	487.335	3341.08	0.273738	0.542007	-0.261455	0.701756	0.0621585	0.905216	0.144441
O60271	C-Jun-amino-terminal kinase-interacting protein 4 OS=Homo sapiens (Human) OX=9606 GN=SPAG9 PE=1 SV=4	cell differentiation;cell organization and biogenesis;regulation of biological process;transport	cytoplasm;cytosol	protein binding;structural molecule activity	SPAG9	17	2890.82	2785.93	3658.17	4226.61	3929.11	4937.52	4038.25	4304.15	6199.41	2757.3	3144.4	4484.93	3306.45	3339.46	3952.88	3027.76	2333.03	4417.97	3539.63	4308.39	4524.4	3093.88	4576.95	5006.19	4100.48	3700.38	5225.96	2848	3203.22	3905.02	3632.38	3093.93	4412.25	367.507	1177.54	1759.35	0.488112	0.0368111	-0.485481	0.181945	-0.116176	0.694822	0.0350887
Q14498	RNA-binding protein 39 OS=Homo sapiens (Human) OX=9606 GN=RBM39 PE=1 SV=2	metabolic process;regulation of biological process	cytoskeleton;nucleus	protein binding;RNA binding	RBM39	20	2145.09	2134.48	2667.19	3191.88	3672.4	2877.98	2866.69	3398.72	4459.27	2565.91	2362.51	3906.99	2346.86	2600.73	2890.75	3300.41	2790.79	4206.05	2752.93	3944.7	2828.45	2300.12	4412.65	2884.36	2494.64	2773	3260.56	2292.24	3450.56	2535.69	3225.58	2403.99	3568.26	1533.5	2354.76	4247.78	0.487915	0.0325945	-0.279567	0.402816	0.393639	0.13774	0.0107204
Q14195	Dihydropyrimidinase-related protein 3 OS=Homo sapiens (Human) OX=9606 GN=DPYSL3 PE=1 SV=1	cell organization and biogenesis;regulation of biological process;response to stimulus	cytoplasm;cytosol	catalytic activity;protein binding	DPYSL3	5	1695.13	1085.41	2158.79	2260.84	1708.77	2766.68	2245.39	1982.18	4172.28	1942.03	1502.24	2494.32	2244.62	1212.59	2432.33	2129.71	1351.54	3340.93	2368.98	1592.71	2662.23	2191.64	1804.44	2924.89	1957.48	1795.15	3423.68	1478.31	1354.84	2015.12	2389.37	1394.95	2475.92	0	371.287	941.206	0.447638	0.241284	-0.500242	0.334113	0.212078	0.676498	0.0632892
Q9Y2A7	Nck-associated protein 1 OS=Homo sapiens (Human) OX=9606 GN=NCKAP1 PE=1 SV=1	cell death;cell organization and biogenesis;regulation of biological process;response to stimulus	cytosol;membrane	protein binding	NCKAP1	2	4773.46	4801.14	5132.99	6817.24	6976.07	5980.36	5752.83	6297.08	6745.8	4933.26	4556.18	5536.54	5654.61	6081.25	6096.13	4466.55	3793.85	5532.4	5792.64	7525.41	5575.23	5845.27	8563.32	5951.44	6186.29	7421.6	6579.45	4017.51	5476.63	4901.78	5980.58	6249.19	6356.73	1957.48	5002.91	2871.85	0.427019	0.00688047	-0.322944	0.0360967	-0.370553	0.0627974	0.107866
P07737	Profilin-1 OS=Homo sapiens (Human) OX=9606 GN=PFN1 PE=1 SV=2	cell organization and biogenesis;regulation of biological process;response to stimulus	cytoplasm;cytoskeleton;cytosol;membrane;nucleus	enzyme regulator activity;nucleotide binding;protein binding;RNA binding	PFN1	17	4331.27	5223.27	6880.42	6565.37	4953.95	8170.79	5278.44	6568.81	11565.5	5578.35	6131.19	7046.65	6575.55	5062.18	7082.84	5919.19	4976.82	8470.31	4141.63	5851.59	7332.82	5936.3	6195.88	6769.87	5122.23	6125.68	9837.21	4226.84	4452.64	6504.55	5439.62	4945.47	7113.71	4059.84	3909.26	6799.49	0.260703	0.414056	-0.319928	0.473639	0.0489257	0.867148	0.1256
Q03169	Tumor necrosis factor alpha-induced protein 2 OS=Homo sapiens (Human) OX=9606 GN=TNFAIP2 PE=2 SV=2	cell differentiation;development;transport		protein binding	TNFAIP2	14	14739.1	13439.8	15191.1	13941.6	14510.8	16693.2	16895.8	14026.9	10365.7	12754.4	12843.9	9362.07	14787.9	15023.7	14984.9	7759.81	7473.31	7218.6	13123.9	14456.6	15314.8	14300.6	14775.8	14610.7	16660.4	17195	11193.9	10266.7	9154.21	12442.3	15020.4	13805	13838.2	5422.73	5728	4736.35	0.0578881	0.581891	-0.240012	0.393919	-0.996561	1.72092e-06	0.0263919
P55809	Succinyl-CoA:3-ketoacid coenzyme A transferase 1, mitochondrial OS=Homo sapiens (Human) OX=9606 GN=OXCT1 PE=1 SV=1	metabolic process;regulation of biological process;response to stimulus	mitochondrion;organelle lumen	catalytic activity;protein binding	OXCT1	5	667.542	1307.67	1320.21	938.344	1208.35	1890.76	1200.07	1744.43	2195	731.879	1200.4	1583.94	805.457	1453.54	1138.31	1216.2	1246.88	803.467	769.917	1400.77	878.542	1012.5	1410.87	1252.4	816.262	1463.11	1487.39	1066.36	789.198	1905.96	841.822	1479.42	2278.21	0	928.123	631.137	0.292983	0.525461	-0.547601	0.22629	-0.0566206	0.862167	0.269603
O75962	Triple functional domain protein OS=Homo sapiens (Human) OX=9606 GN=TRIO PE=1 SV=2	metabolic process;regulation of biological process;response to stimulus	cytoplasm;cytosol;membrane	catalytic activity;nucleotide binding;protein binding	TRIO	5	2967.16	2528.96	3398.69	4085	3685.3	3604.86	5056.27	3456.75	4414.96	3190.52	2160.9	3232.84	3233.94	3462.84	3867.72	2783.49	1961.69	3662.19	3435.87	5715.59	3428.01	3850.42	6591.61	3892.31	4884.01	3168.97	4570.54	3941.89	4219.34	3547.76	4076.71	3409.93	4335.8	1303.37	1321.93	1618.49	0.354849	0.0471294	-0.59073	0.0676708	-0.329499	0.2425	0.188404
P48681	Nestin OS=Homo sapiens (Human) OX=9606 GN=NES PE=1 SV=2	cell organization and biogenesis;cell proliferation;development;regulation of biological process	cytoplasm;cytoskeleton	protein binding;structural molecule activity	NES	1	1958.17	1672.01	2605.1	2559.7	2009.8	2946.61	2676.88	2549.55	4587.59	2747.08	1840.04	3127.79	2740.27	2337.37	2459.46	2974.4	1853.93	4462.18	2260.58	2398.19	2563.67	1869.62	2862.79	2934.6	1523.82	2216.3	3786.13	1297.24	2301.6	2770.9	2180.36	2370.4	3072.38	1485.07	2175.05	4669.22	0.269533	0.332226	-0.347194	0.410348	0.301746	0.487325	0.0861765
Q96AE4	Far upstream element-binding protein 1 OS=Homo sapiens (Human) OX=9606 GN=FUBP1 PE=1 SV=3	metabolic process;regulation of biological process	nucleus	DNA binding;protein binding;RNA binding	FUBP1	1	1679.12	1893.36	2695.58	2557.82	2501.12	3556.67	2666.71	2624.16	4575.21	2139.74	2371.57	3093.38	2576.8	2405.07	3551.82	2238.97	1891.36	4688.42	1937.3	2430.62	3523.33	2597.51	2480.88	2707.31	2658.37	2764.19	3329.34	1460.94	1598.53	1213.48	2183.06	2730.17	3415.96	289.161	877.463	2336.33	0.458933	0.165381	-0.375586	0.34493	0.0474056	0.925126	-0.019426
Q13838	Spliceosome RNA helicase DDX39B OS=Homo sapiens (Human) OX=9606 GN=DDX39B PE=1 SV=1	cell organization and biogenesis;metabolic process;regulation of biological process;transport	cytoplasm;nucleus;spliceosomal complex	catalytic activity;nucleotide binding;protein binding;RNA binding	DDX39B	6; CHR_HSCHR6_MHC_MANN_CTG1; CHR_HSCHR6_MHC_QBL_CTG1; CHR_HSCHR6_MHC_SSTO_CTG1; CHR_HSCHR6_MHC_DBB_CTG1; CHR_HSCHR6_MHC_COX_CTG1; CHR_HSCHR6_MHC_MCF_CTG1	1067.3	967.345	811.108	1183	1623.64	764.105	1248.98	1595.53	1440.37	554.159	1051.99	1076.68	779.467	962.678	925.792	1179.76	1202.72	1248.7	847.213	1959.35	879.801	981.401	2123.46	904.439	1066.7	1133.04	1265.67	706.727	1127.61	872.369	1140.09	966.332	965.922	921.388	900.983	1018.12	0.327415	0.403786	-0.675497	0.0538951	0.444713	0.00570725	0.121152
Q07157	Tight junction protein ZO-1 OS=Homo sapiens (Human) OX=9606 GN=TJP1 PE=1 SV=3	cell communication;cell organization and biogenesis;regulation of biological process;response to stimulus	cytoplasm;cytosol;membrane	protein binding	TJP1	15	8886.89	6627.39	8165.19	10873.2	7694.77	8520.76	10096.9	7843.6	9004.66	10484.7	8009.8	8336.31	7535.41	6374.06	8866.93	7325.72	5607.73	7772.85	8946.14	8487.12	8430.23	10016.4	7977.13	8938.74	10706.4	8751.97	9800.2	9703.73	8866.73	10664.3	8840.29	6152.59	8396.01	4721.44	5474.47	6043.82	0.194057	0.383502	-0.00614067	0.97176	-0.13747	0.518911	0.0584203
P48444	Coatomer subunit delta OS=Homo sapiens (Human) OX=9606 GN=ARCN1 PE=1 SV=1	response to stimulus;transport	cytoplasm;cytosol;endoplasmic reticulum;Golgi;membrane	RNA binding	ARCN1	11	5642.86	7531.18	8354.72	8230.83	7060.56	10326.4	7943.46	7700.06	12933.2	5458.63	6197.25	9033.31	7622.87	7707.8	8601.81	4217.99	6268.21	7724.6	6708.71	7980.09	10854.8	8154.79	7877.48	10647.7	8520.63	8308.14	10541.4	3071.4	5331.22	2900.5	6793.77	8945.98	9123.53	1288.37	5519.32	5230.94	0.250883	0.336058	-0.465962	0.263683	-0.394176	0.147579	0.062797
P12277	Creatine kinase B-type OS=Homo sapiens (Human) OX=9606 GN=CKB PE=1 SV=1	cellular homeostasis;metabolic process	cytoplasm;cytosol;mitochondrion;nucleus	catalytic activity;nucleotide binding;protein binding	CKB	14	2289.97	3602.87	3787.41	2182.67	5284.46	3765.79	1887.66	6073.98	7276.47	2866.45	5058.82	5621.26	1837.03	3936.93	4014.91	2843.14	5232.54	4841.66	1536.57	5049.32	4477.68	1680.65	4531.77	4320.05	2255.78	4185.87	5340.34	1476.65	7144.45	4166.45	1791.41	5011	4742.21	1441.65	4522.61	3751.24	0.214617	0.635987	-0.169762	0.774163	0.400094	0.367674	-0.0709718
O60664	Perilipin-3 OS=Homo sapiens (Human) OX=9606 GN=PLIN3 PE=1 SV=3	transport	cytoplasm;cytosol;endosome;Golgi;membrane	protein binding	PLIN3	19	12997.9	15667.5	15148.9	13639.1	16968.6	15870.6	14502.1	17905	15070.2	13370.3	13726	15575.6	13622	15721.6	14246.4	12217.9	12180.3	11075.3	13385.3	16977.5	14618	16130.9	16127.1	16134	15978.8	17855	17145.4	11235.2	10674.2	11496.5	14079.3	15588.6	14588.6	5543.34	6208.24	7801.11	0.085157	0.524695	-0.153956	0.270884	-0.297255	0.0204085	0.105457
O94973	AP-2 complex subunit alpha-2 OS=Homo sapiens (Human) OX=9606 GN=AP2A2 PE=1 SV=2	cell organization and biogenesis;cellular component movement;metabolic process;regulation of biological process;response to stimulus;transport	cytosol;membrane	protein binding;transporter activity	AP2A2	11	1890.14	1792.77	1704.01	2465.18	1948.71	2077.5	2526.22	2413.55	3068.08	1414.66	1706.19	1918.12	2806.9	1838.77	3309.46	1900.41	1421.62	3512.76	2165.52	1975.47	1945.2	2092.94	2051.68	2192.37	2241.6	2567.96	2392.29	1320.37	2246.65	1412.57	2921.5	2278.12	3099.11	1915.95	1135.78	3807.28	0.269068	0.0884833	-0.668287	0.0165283	-0.218989	0.651291	0.058258
P22234	Multifunctional protein ADE2 OS=Homo sapiens (Human) OX=9606 GN=PAICS PE=1 SV=3	metabolic process	cytoplasm;cytosol;membrane	catalytic activity;nucleotide binding;protein binding	PAICS	4	1819.04	1716.65	2489.32	2510.91	2393.09	3401.36	2598.94	2736.71	4904.03	2220.26	1896.01	3501.96	2252.65	1954.04	3390.24	1948.01	2203.8	4246.74	2266.58	2956.83	3249.35	2184.49	3692.87	2832.64	2625.45	2408.73	4189.05	1868.18	2410.31	2876.59	2708.85	2508.51	3234	1228.82	1321.44	3587.95	0.46308	0.130202	-0.426644	0.38326	0.144723	0.768656	0.0398404
P11047	Laminin subunit gamma-1 OS=Homo sapiens (Human) OX=9606 GN=LAMC1 PE=1 SV=3	cell organization and biogenesis;cellular component movement;metabolic process;regulation of biological process	extracellular;organelle lumen	catalytic activity;motor activity;protein binding;structural molecule activity	LAMC1	1	20564.5	18982.5	16499.3	20933.2	23739.2	20484.9	20226.6	22390.8	21971.1	15548.4	15535.2	15920.2	18460.8	16622.5	16825.4	9651.68	8821.86	14548.7	21539.6	21324	19167	21822.8	21697.8	20359.4	21047.2	21300.7	22327.6	14394.2	19420.8	19286.2	17498.9	17474.2	18606.4	8960.63	11077.9	13417.4	0.217306	0.123586	-0.4585	0.000965295	-0.652539	0.0285631	0.042382
P31946	14-3-3 protein beta/alpha OS=Homo sapiens (Human) OX=9606 GN=YWHAB PE=1 SV=3	cell organization and biogenesis;metabolic process;regulation of biological process;response to stimulus;transport	cytoplasm;cytosol;membrane;mitochondrion;nucleus	protein binding	YWHAB	20	1516.24	3543.06	779.838	1648.62	5430.5	1665.7	1860.39	8038.35	1873.84	1713.66	3362.74	1441.48	1328.54	3968.56	1918.31	1285.02	1542.98	1347.51	1340.28	4910.32	1000.68	1574.18	4698.74	987.114	1752.83	6164.63	2491.18	1247.36	1446.32	1952.26	1465.97	2285.17	1382.3	251.759	0	797.526	0.582674	0.554862	-0.852953	0.459593	-0.789129	0.275963	0.00174006
Q16513	Serine/threonine-protein kinase N2 OS=Homo sapiens (Human) OX=9606 GN=PKN2 PE=1 SV=1	cell death;cell division;cell organization and biogenesis;cellular component movement;metabolic process;regulation of biological process;response to stimulus	cytoplasm;cytoskeleton;cytosol;membrane;nucleus	catalytic activity;nucleotide binding;protein binding;RNA binding	PKN2	1	1866.42	1895.5	2685.89	2075.74	2536.92	3059.48	3009.67	2822.59	4502.84	2366.14	2488.51	3898.02	1844.87	2127.53	3223.13	2204.7	2202.57	4222.11	2049.95	3754.85	3262.49	2236.51	4430.4	2977.34	2616.27	2861.96	4194.95	1948.96	2414.38	3186.21	2460.99	2357.37	3209.91	1211.74	1767.92	4618.24	0.250819	0.355426	-0.23976	0.506651	0.262157	0.579348	0.0889979
Q13177	Serine/threonine-protein kinase PAK 2 OS=Homo sapiens (Human) OX=9606 GN=PAK2 PE=1 SV=3	cell death;cell organization and biogenesis;cellular component movement;metabolic process;regulation of biological process;response to stimulus	cytoplasm;cytosol;membrane;nucleus	catalytic activity;enzyme regulator activity;nucleotide binding;protein binding	PAK2	3	2557.93	3060.86	3790.52	3937.67	3254.91	4269.33	3498.62	4038.88	6196.86	2249.62	3069.13	4435.09	2740.36	3225.51	5152.59	2014.01	2646.59	5327.16	2878.49	3427.4	4581.38	3364.99	3626.24	5013.31	3715.41	4342.36	5694.05	1551.4	2357.85	2503.68	3664.33	3566.46	4920.88	16.1272	1376.83	2572.33	0.284686	0.216005	-0.493747	0.27185	-0.154726	0.778818	0.140938
P48147	Prolyl endopeptidase OS=Homo sapiens (Human) OX=9606 GN=PREP PE=1 SV=2	metabolic process	cytoplasm;cytosol;membrane;nucleus	catalytic activity;protein binding	PREP	6	3542.1	3708.39	2771.51	2493.76	4349.41	3225.9	4844.59	4976.65	4521.52	4102.54	3809.48	3803.52	5177.8	4355.12	4334.98	4744.29	3139.76	3770.27	4269.52	4224.79	3255.23	4231.43	3786.45	3759.5	4376.3	4539.7	4607.27	3605.4	3350.14	3350.06	4626.66	4043.26	3461.25	3191.44	2901.54	2068.32	0.00675941	0.980775	-0.291899	0.00637444	-0.250885	0.245804	0.00341534
P05455	Lupus La protein OS=Homo sapiens (Human) OX=9606 GN=SSB PE=1 SV=2	metabolic process;transport	cytoplasm;nucleus	protein binding;RNA binding	SSB	2	2735.73	3469.12	4107.2	6602.47	3438.85	4061.58	4760.39	3897.85	5544.61	4908.89	3985.71	4617.87	4648.17	3552.95	4652.42	6452.43	4881.07	4939.44	4207.47	4079.14	4205.85	4262.6	4302.75	3744.1	4370.81	3744.05	4566.97	3762.1	3668.15	3111.57	5650.05	3555.57	5127.04	7852.26	3595.87	1861.89	0.451661	0.2934	-0.0718879	0.69616	0.34031	0.145231	-0.0212911
Q9Y4F1	FERM, ARHGEF and pleckstrin domain-containing protein 1 OS=Homo sapiens (Human) OX=9606 GN=FARP1 PE=1 SV=1	cell organization and biogenesis;development;regulation of biological process	cytoplasm;cytoskeleton;cytosol;membrane	protein binding	FARP1	13	6551.06	6289.58	8707.23	8596.67	6434.96	9276.26	7779.17	7279.13	10198.1	5487	5334.31	7596.15	7769.78	5947.17	8954.24	4866.72	3605.52	6860.47	7391.75	6445.75	8695.91	7818.11	6540.26	8825.42	9033.03	7555.96	9571.4	4798.81	4802.54	6122.68	8517.98	6886.77	9320.51	2349.81	4179.53	3882.86	0.173879	0.468222	-0.455576	0.120767	-0.564246	0.13068	0.0410512
P28340	DNA polymerase delta catalytic subunit OS=Homo sapiens (Human) OX=9606 GN=POLD1 PE=1 SV=2	cell organization and biogenesis;cellular homeostasis;metabolic process;response to stimulus	cytosol;membrane;nucleus	catalytic activity;DNA binding;metal ion binding;nucleotide binding;protein binding	POLD1	19	2990.42	1299.75	4159.24	4001.42	769.99	3416.17	3997.7	997.356	5614.51	4398.64	1634.21	4714.87	3373.26	753.777	3427.91	3460.13	892.487	3867.91	3331.73	2376.32	3976.6	3464.84	3504.62	3811.44	3943.21	364.906	4796.45	3017.82	1256.91	3895.32	4014.34	731.984	3718.15	167.891	1556.79	2639.99	-0.0454136	0.949503	0.0186656	0.979314	0.12181	0.871105	0.154707
Q8TAQ2	SWI/SNF complex subunit SMARCC2 OS=Homo sapiens (Human) OX=9606 GN=SMARCC2 PE=1 SV=1	cell organization and biogenesis;metabolic process;regulation of biological process	nucleus	DNA binding;protein binding	SMARCC2	12	670.405	1479.39	983.352	1583.54	2539.34	1176.67	1671.27	2319.78	1609.12	1129.3	1543.76	1247.84	1187.42	1912.72	1263.05	995.704	1889.86	1438.32	1222.57	2881.89	1043.29	1181.25	3309.48	724.853	1507.33	2088.8	1299.39	627.983	1418.77	1012.9	1782.95	2746.5	1657.93	0	323.993	556.664	0.758257	0.197329	-0.514284	0.0963097	-0.0130533	0.971601	0.0188893
P12236	ADP/ATP translocase 3 OS=Homo sapiens (Human) OX=9606 GN=SLC25A6 PE=1 SV=4	cell death;cell organization and biogenesis;regulation of biological process;response to stimulus;transport	membrane;mitochondrion;nucleus	protein binding;transporter activity	SLC25A6	X|Y; X	97.1274	688.344	744.291	573.503	703.028	914.328	593.534	771.48	907.891	564.105	442.386	900.149	311.948	477.731	725.497	375.482	352.773	683.43	229.101	765.071	830.331	92.6819	681.329	834.325	184.949	670.902	973.052	92.9885	65.0836	307.999	453.096	647.969	612.501	115.406	294.366	333.254	0.518189	0.391559	-0.253504	0.498904	-0.102067	0.840483	-0.181935
Q99459	Cell division cycle 5-like protein OS=Homo sapiens (Human) OX=9606 GN=CDC5L PE=1 SV=2	cell differentiation;cell organization and biogenesis;metabolic process;regulation of biological process;response to stimulus	cytoplasm;membrane;nucleus;spliceosomal complex	DNA binding;protein binding;RNA binding	CDC5L	6	1457.79	2237.96	2866.86	2101.18	3399.29	3024.86	2208.75	3889.75	4223.45	1745.61	3108.93	3634.97	1960.27	2889.67	3277.62	1999.24	2847.92	3354.64	2168.18	4246.71	3267.84	1838.49	4908.57	2561.56	2120.7	2708.2	3370.32	1530.55	1952.82	2511.7	2196.28	3321.69	3311.28	1012.21	482.397	1195.19	0.377487	0.308439	-0.281962	0.50741	0.0131156	0.966637	-0.0568464
O43852	Calumenin OS=Homo sapiens (Human) OX=9606 GN=CALU PE=1 SV=2	metabolic process	endoplasmic reticulum;extracellular;Golgi;membrane;organelle lumen	metal ion binding;protein binding	CALU	7	1907.38	2797.55	4170.36	2521.89	3025.33	5630.49	2238.23	3425.48	10791.1	2039.23	2770.54	5665.07	2980.19	2969.26	7522.11	2278.55	2222.55	13366.8	2417.22	3375.3	4739.64	2136.24	3251.71	4546.44	2698.02	3472.12	7457.34	1251.52	1982.51	4429.52	2467.06	2839.8	8265.44	905.911	898.425	10332.5	0.332758	0.546591	-0.651579	0.528987	0.407457	0.73287	-0.084298
P30041	Peroxiredoxin-6 OS=Homo sapiens (Human) OX=9606 GN=PRDX6 PE=1 SV=3	cellular homeostasis;metabolic process;regulation of biological process;response to stimulus;transport	cytoplasm;cytosol;extracellular;membrane;nucleus;organelle lumen;vacuole	antioxidant activity;catalytic activity;protein binding	PRDX6	1	1728.17	1840.79	3253.7	2504.83	2067.3	2295.63	1994.56	2194.55	3927.38	1345.36	1669.91	3023.81	1909.03	1894.78	2135.07	1958.75	1624.04	2651.68	1849.41	1972.9	2674.48	2213.47	1778.91	1803.48	2141.83	1919.81	2016.37	872.544	1505.1	1073.89	1966.16	1723.23	2474.59	253.641	1445.7	1625.74	0.00950702	0.977753	-0.426527	0.435803	0.070077	0.768263	-0.164703
Q12789	General transcription factor 3C polypeptide 1 OS=Homo sapiens (Human) OX=9606 GN=GTF3C1 PE=1 SV=4	metabolic process;regulation of biological process	membrane;nucleus	DNA binding;protein binding	GTF3C1	16	3549.1	5128.94	4182.61	8259.66	5573.28	4773.19	5092.3	5380.06	6483.14	3016.3	4271.48	4409.07	3788.03	5116.84	5716.33	2753.67	3348.88	5773.46	5028.71	6393.11	4712.41	3910.15	6981.68	4753.08	5987.21	5514.27	5338.16	1246.06	5105.87	3586.77	3835.7	5328.48	5622.41	0	3333.88	3788.53	0.532813	0.171172	-0.535633	0.045995	-0.300012	0.446553	-0.0444308
Q9NZJ4	Sacsin OS=Homo sapiens (Human) OX=9606 GN=SACS PE=1 SV=2	metabolic process;regulation of biological process	cytoplasm;mitochondrion;nucleus	protein binding	SACS	13	715.777	940.674	965.365	770.283	656.741	814.007	1017.42	924.873	1166.07	696.134	477.471	736.343	788.108	660.826	1027	643.484	392.749	812.579	850.703	875.179	881.926	759.593	602.305	1000.12	1125.32	792.469	1111.48	698.91	591.335	904.05	737.178	677.565	1039.08	705.545	604.755	568.141	-0.226404	0.240654	-0.702619	0.0201099	-0.421372	0.267608	-0.142816
Q14254	Flotillin-2 OS=Homo sapiens (Human) OX=9606 GN=FLOT2 PE=1 SV=2	cell organization and biogenesis;regulation of biological process	cytoskeleton;endosome;membrane	protein binding	FLOT2	17	5361.7	5797.48	6977.86	6644.39	7243.65	8253.86	6253.77	7803.56	11213.8	5836.75	5742.26	9149.81	5915.37	6305.4	7130.84	5573.98	5292.2	7921.32	6241.68	6857.62	8981.99	6996.92	8042.05	8213.53	7143.44	7614.64	9418.71	5310.26	6061.33	6630.39	6670.1	7344.12	8262.59	2275.98	3105.6	6508.26	0.287839	0.118521	-0.285852	0.45779	-0.0426803	0.845914	0.0745612
P23526	Adenosylhomocysteinase OS=Homo sapiens (Human) OX=9606 GN=AHCY PE=1 SV=4	defense response;metabolic process;response to stimulus;transport	cytoplasm;cytosol;nucleus	catalytic activity;nucleotide binding;protein binding	AHCY	20	6130.05	6801.41	4237.09	13126	6690.04	4954.25	6600.7	7679.24	6275.3	3202.42	2815.79	4601.7	8789.52	6953.22	4642.52	8374.58	4541.44	4268.51	7733.91	7821.47	4799.24	7796.35	7868.7	4741.67	6805.05	6330.95	5820.68	1538.07	3082.79	3911.44	6137.38	6927.75	4580.36	0	1504.97	1783.57	0.528843	0.385202	-0.952734	0.00859262	-0.246414	0.58281	0.00368863
Q96RP9	Elongation factor G, mitochondrial OS=Homo sapiens (Human) OX=9606 GN=GFM1 PE=1 SV=2	metabolic process	mitochondrion;organelle lumen	catalytic activity;nucleotide binding;protein binding;RNA binding	GFM1	3	2408.48	1528.8	2774.09	4142.79	1775.51	2871.7	3987.6	2072.8	3014.25	3297.99	1536.42	2565.89	3261.83	1761.56	3247.95	2882.77	1301.27	2772.51	2884.47	2101.92	2463.26	3179.81	2130.41	2767.88	3073.45	2146.13	4204.83	1119.8	1130.7	2645.3	3859.58	1800.39	3314.55	1045.87	188.484	1183.9	0.389256	0.423173	-0.294261	0.499589	-0.249747	0.571766	0.116843
Q12905	Interleukin enhancer-binding factor 2 OS=Homo sapiens (Human) OX=9606 GN=ILF2 PE=1 SV=2	metabolic process;regulation of biological process;response to stimulus;transport	cytoplasm;extracellular;membrane;nucleus;organelle lumen	catalytic activity;DNA binding;nucleotide binding;protein binding;RNA binding	ILF2	1	1664.26	2026.65	1620.55	2517.89	1673.2	2083.66	2057.58	1957.84	3303.5	1836.45	1908.33	2359.93	1701.16	1199.72	1603.06	1936.93	1128.5	1966.44	1572.48	1948.93	1853.21	1973.01	1878.65	1982.79	2064.23	2007.87	2829.91	777.639	1083.14	1630.01	2012.49	2139.28	1845.56	0	1096.79	1157.61	0.240448	0.308958	-0.261707	0.431242	0.159904	0.60564	0.118437
Q8N163	Cell cycle and apoptosis regulator protein 2 OS=Homo sapiens (Human) OX=9606 GN=CCAR2 PE=1 SV=2	cell death;cell organization and biogenesis;metabolic process;regulation of biological process;response to stimulus	cytoplasm;nucleus;organelle lumen;spliceosomal complex	enzyme regulator activity;protein binding;RNA binding	CCAR2; KIAA1967	8	3807.18	3052.31	5529.67	4879.63	4354.94	7297.62	4730.82	4299.16	8958.63	3719.02	3165.38	12581.1	3802.66	3165.45	8383.99	3654.8	3026.15	6467.6	4126.58	5373.26	6476.59	4281.73	6358.79	6948.59	4601.84	4695.19	8113.64	2375.76	3643.05	2976.07	4408.72	3940.62	6040.92	1027.09	1034.51	2534.89	0.4162	0.30168	0.113833	0.89167	-0.223533	0.726172	0.138738
P08240	Signal recognition particle receptor subunit alpha OS=Homo sapiens (Human) OX=9606 GN=SRPRA PE=1 SV=2	cell organization and biogenesis;transport	endoplasmic reticulum;membrane	catalytic activity;nucleotide binding;RNA binding	SRPR; SRPRA	11	4577.1	4050.21	4629.29	5498.49	4310.94	5083.94	4727.66	5556.46	5945.28	3727.53	4507.39	4958.54	4466.58	5331.61	5130.35	4360.38	4082.13	4567.87	4261.51	4877.28	5458.52	3766.54	4723.18	5663.79	4748.62	5467.89	6335.93	2840.24	4652.26	4428.53	5514.33	5417.59	5499.33	1322.95	2409	0	0.167959	0.238436	-0.298788	0.117246	-0.198408	0.0975289	-0.0445438
P61011	Signal recognition particle 54 kDa protein OS=Homo sapiens (Human) OX=9606 GN=SRP54 PE=1 SV=1	cell organization and biogenesis;metabolic process;response to stimulus;transport	cytoplasm;cytosol;nucleus	catalytic activity;nucleotide binding;protein binding;RNA binding	SRP54	14	8586.58	7094	6911.32	8970.33	8232.07	9063.76	8203.8	8367.53	10641.8	7833.54	6563.28	8384.59	8063.29	7206.72	8721.27	4580.63	4745.34	6945.34	8177.55	8732.85	8364.32	8228.41	9601.67	9814.39	9118.48	8775.29	10326.2	6781.97	6280.75	6805.98	10004.3	6790.8	8087.36	0	2522.65	4896.7	0.2174	0.107466	-0.256447	0.196377	-0.560179	0.0429724	0.129296
Q13464	Rho-associated protein kinase 1 OS=Homo sapiens (Human) OX=9606 GN=ROCK1 PE=1 SV=1	cell death;cell organization and biogenesis;cellular component movement;metabolic process;regulation of biological process;response to stimulus;transport	cytoplasm;cytoskeleton;cytosol;extracellular;Golgi;membrane;organelle lumen	catalytic activity;metal ion binding;motor activity;nucleotide binding;protein binding	ROCK1	18	1821.1	1994.05	2612.58	4466.28	2465.33	3169.06	2396.16	2702.24	5607.48	1653.12	3249.15	4018.34	2514.23	2387.7	3375.29	2135.19	2368.58	3930.61	2211.53	3067.14	3159.44	1982.01	2762.08	3632.57	2300.63	2929.29	4707.54	1495.66	2898.96	3265.52	2091.49	2736.29	3334.82	1226.21	4528.9	2729.37	0.65207	0.125379	-0.26319	0.655804	0.027134	0.939019	-0.0105448
P21281	V-type proton ATPase subunit B, brain isoform OS=Homo sapiens (Human) OX=9606 GN=ATP6V1B2 PE=1 SV=3	cellular homeostasis;metabolic process;regulation of biological process;response to stimulus;transport	cytoplasm;cytosol;membrane	catalytic activity;nucleotide binding;protein binding;transporter activity	ATP6V1B2	8	6036.47	6587.18	7913.64	7987.92	7589.23	8381.18	6509.04	7791.11	7765.88	4693.61	5336.21	6304.91	6370.3	6643.36	7046.74	4714.06	4247.34	5397.64	6851.51	7537.44	8842.97	8442.29	8721.11	9753.13	6598.5	7791.57	9039.77	4554.83	5129.41	6006.6	6919.11	6680.06	7568.08	1893.53	4120.81	2518.23	0.222282	0.131194	-0.433884	0.038909	-0.482392	0.00802034	0.212384
P62333	26S proteasome regulatory subunit 10B OS=Homo sapiens (Human) OX=9606 GN=PSMC6 PE=1 SV=1	cell organization and biogenesis;metabolic process;regulation of biological process;response to stimulus;transport	cytoplasm;cytosol;membrane;nucleus;proteasome	catalytic activity;nucleotide binding;protein binding;RNA binding	PSMC6	14	3287.72	4517.83	1427.73	5096.91	5877.6	1291.12	4827.9	5125.89	3091.83	3657.54	4061.99	2047.1	4684.33	5881.71	1939.16	4736.35	4569.18	2399.09	3363.82	5669	1794.97	4386.09	5987.99	1520.33	4265.87	5329.92	3083.95	1537.67	3945.37	1951.94	5501.21	5589.86	1997.07	1115.61	651.027	2454.82	0.409706	0.579294	-0.417632	0.283806	-0.0954489	0.856977	0.135544
Q9UNM6	26S proteasome non-ATPase regulatory subunit 13 OS=Homo sapiens (Human) OX=9606 GN=PSMD13 PE=1 SV=2	cell organization and biogenesis;metabolic process;regulation of biological process;response to stimulus;transport	cytosol;extracellular;membrane;nucleus;organelle lumen;proteasome	catalytic activity;protein binding;structural molecule activity	PSMD13	11	4034.53	5848.17	4441.75	4837.68	6292.95	5481.62	5598.98	5687.33	5951.86	3694.93	4031.62	5191.6	3990.41	5421.23	4621.41	2620.46	3569.88	4647.18	4547.24	6987.32	5495.44	4703.9	7810.9	4905.32	5247.93	6054.75	5435.25	1623.75	2817.28	3004.52	4310.05	5032.33	4721.38	0	325.494	2471.81	0.213768	0.332407	-0.416207	0.0364632	-0.372794	0.21159	0.032676
Q8IY81	pre-rRNA 2'-O-ribose RNA methyltransferase FTSJ3 OS=Homo sapiens (Human) OX=9606 GN=FTSJ3 PE=1 SV=2	metabolic process	nucleus	catalytic activity;protein binding;RNA binding	FTSJ3	17	1679.29	3284.96	3232.47	7090.01	3932.28	3008.19	3940.49	4208.56	5771.23	3226.3	3037.17	4381.96	3367.12	4309.88	3412.77	4160.48	4334.79	4701.8	4200.56	3799.88	4399.76	3131.7	4219.28	4006.9	5047.94	3941.1	3669.45	2794.32	3507.16	2253.8	4374.65	5550.19	4888.03	1771.68	2555.25	3315.08	0.775445	0.221283	-0.386953	0.198423	0.250987	0.112128	-0.126672
Q86V48	Leucine zipper protein 1 OS=Homo sapiens (Human) OX=9606 GN=LUZP1 PE=1 SV=2	metabolic process	membrane;nucleus		LUZP1	1	2175.4	3588.84	2494.28	3080.43	3504.13	3255.09	2847.25	3933.7	3237.94	2133.83	3026.26	2213.29	2585.11	3442.86	3023.48	2414.27	3014.37	2973.51	2215.55	3835.07	2600.37	2318.23	3760.89	2553.45	3410.14	3568.55	3110.21	1980.26	2645.16	2620.73	2831.84	4057.45	2780.16	1119.73	3885.23	1509.58	0.252725	0.302135	-0.442325	0.10777	-0.107393	0.528939	-0.00307618
P35232	Prohibitin OS=Homo sapiens (Human) OX=9606 GN=PHB PE=1 SV=1	cell differentiation;cell organization and biogenesis;metabolic process;regulation of biological process;response to stimulus;transport	cell surface;cytoplasm;endosome;membrane;mitochondrion;nucleus	DNA binding;protein binding	PHB	17	2560.68	3083.64	3715.89	4542.66	3839.02	4500.66	3087.03	3911.43	6454.66	2041.7	3261.25	7797.8	2786.37	2701.68	3675.25	3488.95	3166.55	9912.58	4162.78	3827.55	3836.45	3219.96	4399.16	4291.07	3667.85	3866.05	5621.93	1300.22	2284.26	5152.94	3854.17	3226.03	3771.62	1732.25	0	7575.36	0.460781	0.0439488	-0.0382921	0.956491	0.854466	0.328314	0.0101372
P12429	Annexin A3 OS=Homo sapiens (Human) OX=9606 GN=ANXA3 PE=1 SV=3	defense response;regulation of biological process;response to stimulus;transport	cytoplasm;cytosol;membrane	enzyme regulator activity;metal ion binding;protein binding	ANXA3	4	14780	10941.5	12490.5	21134.5	12774.7	14354.2	23740.4	11393.7	15337.4	18633	11274.5	13445.2	15410.3	11136.8	14089.8	13212.1	6714.4	11165.1	19352.5	12561.4	13722.2	18886.9	13470	14528.7	20529.1	12199.7	16855.4	13257.8	9776.62	8893.82	12671.9	8950.72	12457.1	0	3729.56	4563.01	0.336901	0.296961	-0.219345	0.605992	-0.386265	0.238185	0.0389729
Q2TAY7	WD40 repeat-containing protein SMU1 OS=Homo sapiens (Human) OX=9606 GN=SMU1 PE=1 SV=2	cell organization and biogenesis;metabolic process;regulation of biological process	cytoplasm;nucleus;spliceosomal complex	protein binding	SMU1	9	1546.4	1909.83	1261.34	2751.98	2413.26	1460.22	1965.08	2441.31	1663.33	1734.17	1903.91	1556.74	1597.4	1576.66	1012.05	1601.55	1081.14	1009.37	2072.96	2528.6	1344.79	2006.44	3340.21	1571.04	2274.16	1887.88	1786.55	1507.95	1722.3	552.211	2176.95	2169.54	1111.49	1351.75	0	0	0.489978	0.213078	-0.224554	0.304233	-0.181185	0.571505	0.218285
Q05639	Elongation factor 1-alpha 2 OS=Homo sapiens (Human) OX=9606 GN=EEF1A2 PE=1 SV=1	metabolic process;regulation of biological process;response to stimulus	cytoplasm;nucleus	catalytic activity;nucleotide binding;protein binding;RNA binding	EEF1A2	20	84.9195	82.4916	62.933	284.298	127.307	167.917	145.567	124.311	157.229	127.391	94.0887	142.718	162.599	142.918	130.861	179.015	187.073	194.567	126.735	116.939	100.83	143.131	171.866	161.86	210.651	123.945	198.232	82.5293	219.88	52.1513	169.21	111.438	130.847	96.9412	66.0209	109.861	1.33107	0.070644	-0.229878	0.291885	0.361532	0.0157483	0.469032
P09651	Heterogeneous nuclear ribonucleoprotein A1 OS=Homo sapiens (Human) OX=9606 GN=HNRNPA1 PE=1 SV=5	cell communication;metabolic process;regulation of biological process;response to stimulus;transport	cytoplasm;membrane;nucleus;spliceosomal complex	DNA binding;protein binding;RNA binding	HNRNPA1	12	7515.44	5941.83	7543.36	10090.5	7087.05	8144.03	7461.59	7286.49	10580.4	5824.77	4872.5	8413.62	4647.09	4631.46	5910.09	3938.27	4244.17	7268.95	8026.75	8840.15	9219.45	8270.63	9507.61	8842.88	6508.5	6751.74	9083.88	3102.17	4329.46	4713.81	4946.73	5981.58	6376.63	162.165	1047.78	5062.12	0.269936	0.233254	-0.406368	0.240456	0.024744	0.942662	0.0292757
Q06323	Proteasome activator complex subunit 1 OS=Homo sapiens (Human) OX=9606 GN=PSME1 PE=1 SV=1	metabolic process;regulation of biological process;response to stimulus;transport	cytoplasm;cytosol;proteasome	enzyme regulator activity;protein binding	PSME1	14	15743.4	16630.4	16046.2	20266.2	17802.7	21546.7	19380.1	21650.7	22794.5	25991.9	28746.8	29106.7	16514.3	16726.4	20796.4	19664.3	19332.9	29033.5	18873.1	17791.6	19523.5	19742.8	19587.4	19700.4	20727.9	22156.7	21321.3	24052.1	26840.1	22948.3	16400.6	16787.4	19101.3	11310.4	16337.7	14876.2	0.300085	0.029785	0.393605	0.00897747	0.332234	0.250233	0.071194
Q9NSD9	Phenylalanine--tRNA ligase beta subunit OS=Homo sapiens (Human) OX=9606 GN=FARSB PE=1 SV=3	cell organization and biogenesis;metabolic process	cytoplasm;cytosol;membrane	catalytic activity;metal ion binding;nucleotide binding;protein binding;RNA binding	FARSB	2	2097.54	6127.21	4513.64	2529.13	10978.2	4712.96	2508.68	9461.25	10920.4	2107.32	6338.98	5530.63	2101.09	6798.76	6099.52	2057.19	16920.6	6579	3514.9	8975.48	5401.64	2433.76	6159.07	3870.41	3462.28	8017.94	7886.03	1827.01	7455.43	1754.57	3281.94	7997.17	5585.88	778.672	6847.57	3340.47	0.516364	0.548219	-0.711689	0.363675	0.768804	0.49007	-0.521637
P13674	Prolyl 4-hydroxylase subunit alpha-1 OS=Homo sapiens (Human) OX=9606 GN=P4HA1 PE=1 SV=2	cell organization and biogenesis;metabolic process	endoplasmic reticulum;membrane;mitochondrion;organelle lumen	catalytic activity;metal ion binding;protein binding	P4HA1	10	6257.86	7014.6	7354.34	7947.76	8067.24	8762.34	6693.01	7536.92	9573.53	6783.71	7215.91	8679.01	5367.16	5731.56	7447.62	6131.16	6178.09	8224.7	7131.45	8839.21	8401.66	7144.72	8619.52	8628.96	7827.38	7804.8	8692.22	4795.03	6559.47	5985.72	6218.31	6354.67	7193.97	656.958	2511.71	2632.31	0.264502	0.0282978	-0.069838	0.734139	0.146876	0.520721	0.00123517
P32004	Neural cell adhesion molecule L1 OS=Homo sapiens (Human) OX=9606 GN=L1CAM PE=1 SV=2	cell differentiation;cell organization and biogenesis;cellular component movement;development;regulation of biological process;response to stimulus	cell surface;membrane	protein binding	L1CAM	X	8675.56	10732.9	10985.1	11924.8	12883.4	12536.8	12418.3	12203.8	13775	10504	12907.7	11771.1	10322.5	11855	13136.2	7809.27	8088.33	12346.6	9417.02	11153.2	10860.4	9718	11891.4	11181	10351.5	11459.8	10895.7	7381.04	7845.05	8100.89	8837.94	9538.85	10062.2	1523.85	1557.16	9218.46	0.297151	0.0416261	-0.126125	0.276422	-0.322271	0.232989	0.0611006
Q99715	Collagen alpha-1(XII) chain OS=Homo sapiens (Human) OX=9606 GN=COL12A1 PE=1 SV=2	cell differentiation;cell organization and biogenesis;metabolic process	extracellular;organelle lumen	protein binding;structural molecule activity	COL12A1	6	1059.47	1405.54	1943.81	3365.81	1927.4	2153.63	1995.15	2501.58	3156.28	1666.17	1930.43	2456.99	1927.51	1877.53	1884.34	1873.46	1397.59	1978.71	1824.8	1992.47	2385.63	1643.49	2314.83	2078.54	2170.7	2413.19	2718.9	1054.51	2066.89	2032.59	2300.48	2070.75	2110.16	890.243	1246.97	1611.37	0.756239	0.120873	-0.338236	0.26201	-0.116022	0.459982	-0.0391452
P09622	Dihydrolipoyl dehydrogenase, mitochondrial OS=Homo sapiens (Human) OX=9606 GN=DLD PE=1 SV=2	cellular homeostasis;metabolic process;regulation of biological process	mitochondrion;organelle lumen	catalytic activity;nucleotide binding;protein binding	DLD	7	2755.08	5819	7629.82	4377.57	5713.12	7060.53	4180.36	6503.45	9520.28	4045.67	4390.96	6740.05	2922.46	4957.09	6271.12	8770.64	3601.36	7311.17	3147.61	5338.75	5459.3	3060.16	5013.43	5607.91	3026.53	5458.79	6191.51	3187.44	3212.87	4145.38	2477.92	4693.81	5713.65	4331.34	0	1102.94	0.0819698	0.854937	-0.412792	0.395521	0.476092	0.368493	-0.0275899
O43747	AP-1 complex subunit gamma-1 OS=Homo sapiens (Human) OX=9606 GN=AP1G1 PE=1 SV=5	cell organization and biogenesis;regulation of biological process;transport	cytoplasm;cytosol;endosome;Golgi;membrane	protein binding;transporter activity	AP1G1	16	3205.02	3322.4	4005.31	3984.48	4172.59	5309.82	4362.83	4544.87	6464.65	3387.94	3371.96	5044.33	3355.86	3201.54	4303.9	2955.68	2596.55	7783.08	3676.33	4536.19	5366.05	3830.1	4566.07	5832.72	4782.87	4760.1	6452.46	2434.74	3652.85	3531.51	3898.56	3903.74	4888.98	592.938	1437.29	7686.95	0.354537	0.113064	-0.381033	0.244147	0.296053	0.654334	0.067493
P00390	Glutathione reductase, mitochondrial OS=Homo sapiens (Human) OX=9606 GN=GSR PE=1 SV=2	cellular homeostasis;metabolic process;regulation of biological process;response to stimulus	cytoplasm;cytosol;mitochondrion;organelle lumen	antioxidant activity;catalytic activity;nucleotide binding	GSR	8	1976.42	2065.57	1432.45	2321.62	2440.64	1917.78	2088.91	2827.02	2739.42	1948.04	2222.01	2050.35	2270.84	1986.08	1506.32	2093.26	1769.8	2121.57	1969.5	1728.65	1796.85	2051.06	1911.1	2119.34	2653.94	2372.32	2473.47	1249.36	923.289	1599.55	2197.03	2151.11	1789.7	0	1128.66	572.858	0.287145	0.187873	-0.299463	0.123922	0.0543829	0.782528	0.146306
O00425	Insulin-like growth factor 2 mRNA-binding protein 3 OS=Homo sapiens (Human) OX=9606 GN=IGF2BP3 PE=1 SV=2	metabolic process;regulation of biological process;transport	cytoplasm;cytosol;membrane;nucleus	protein binding;RNA binding;translation regulator activity	IGF2BP3	7	2591.97	2117.35	2277.71	4214.86	1994.78	2712.83	3730.96	2806.53	3391.96	3387.62	2126.02	3476.8	2939.59	1906.16	3231.88	2282.88	1676.72	3119.19	2300.46	2275.7	2406.81	2337.13	2016.18	1652.69	2565.64	2053.57	2532.59	2300.32	1783.19	2015.51	3080.55	2312.99	2772.23	150.59	370.516	883.357	0.352764	0.389326	-0.143323	0.574703	-0.190431	0.596767	-0.217438
Q13283	Ras GTPase-activating protein-binding protein 1 OS=Homo sapiens (Human) OX=9606 GN=G3BP1 PE=1 SV=1	metabolic process;regulation of biological process;response to stimulus;transport	cytoplasm;cytosol;membrane;nucleus	catalytic activity;DNA binding;nucleotide binding;protein binding;RNA binding	G3BP1	5	8485.74	7656.43	10337.8	11211.4	9100.85	10414.2	9284.83	11925.1	13863.8	9528.05	7110.14	11174.4	10426.9	8549.82	9677.5	10249.9	8241.7	8235.06	8642.42	7783.05	11463.4	9134.61	10044.2	10384.2	9158.58	7391.31	12969.8	7156.68	9808.77	7797.9	9405.63	8117.03	10285.9	9585.8	11985.2	4869.87	0.214579	0.231164	-0.334651	0.244607	-0.100471	0.498568	0.0841078
P55084	Trifunctional enzyme subunit beta, mitochondrial OS=Homo sapiens (Human) OX=9606 GN=HADHB PE=1 SV=3	metabolic process	endoplasmic reticulum;membrane;mitochondrion	catalytic activity;protein binding;RNA binding	HADHB	2	6062.28	7107.1	6070.66	7797.11	7241.87	8030.89	9163.02	8092.94	8464.28	6973.54	6591.75	5032.68	7303.48	7420.99	8842.68	5148.36	4360.66	7138.9	8605.73	6652.76	7143.96	7570.65	6455.01	7399.77	8761.52	8672.97	8996.73	4693.08	4282.29	4823.09	7729.16	8435.14	9372.12	251.921	1341.94	0	0.261898	0.0379915	-0.467759	0.0241022	-0.501436	0.0748332	-0.0643322
Q9NY33	Dipeptidyl peptidase 3 OS=Homo sapiens (Human) OX=9606 GN=DPP3 PE=1 SV=2	metabolic process	cytoplasm;cytosol;membrane	catalytic activity;metal ion binding;protein binding	DPP3	11	6280.42	5280.36	7524.29	9029.21	6212.72	8917.47	8266.06	6429.76	14111	5715.89	4274.29	9835.47	6580.92	4509.14	7239.61	4592.08	2888.63	6897.12	8076.67	7454.81	9142.04	7970.13	7040.23	8217.79	8019.51	6109.2	9910.12	3349.63	4267.48	4211.85	6693.23	4497.31	6501.85	0	2644.71	5266.07	0.34014	0.207641	-0.539044	0.353243	-0.350334	0.407086	-0.0870895
Q8WWM7	Ataxin-2-like protein OS=Homo sapiens (Human) OX=9606 GN=ATXN2L PE=1 SV=2	cell organization and biogenesis;regulation of biological process	cytoplasm;cytosol;membrane;nucleus	protein binding;RNA binding	ATXN2L	16	4751.59	3348.35	4341.36	4579.32	3601.31	5667.63	5460.9	5034.96	7277.21	4596.26	3101.6	4361.18	4422.86	4445.46	6565.49	3770.57	2971.97	6286.45	4121.76	4402.02	4903.96	5664.69	4039.01	4376.18	6566.71	4191.43	6399.42	3827.13	2448.61	3377.97	5446.43	4170.25	5764.29	660.393	2582.58	3932.82	0.154567	0.554408	-0.559577	0.0832776	-0.244369	0.548783	0.0684193
P27348	14-3-3 protein theta OS=Homo sapiens (Human) OX=9606 GN=YWHAQ PE=1 SV=1	cell organization and biogenesis;regulation of biological process;response to stimulus;transport	cytoplasm;cytosol;membrane;mitochondrion	protein binding	YWHAQ	2	1600.73	1491.45	2257.31	2746.95	1638.06	3244.98	2062.23	1671.43	2443.37	1911.75	1434.71	2269.58	2934.9	2865.43	2507.64	2807.65	2466.84	1729.24	1788.43	2513.81	2487.52	2410.32	2427.77	2810.65	1545.82	1451.66	2204.01	1414.37	645.728	1813.22	2359.58	2803.18	2996.14	2342.82	2761.3	1852.33	0.51228	0.226054	-0.137357	0.600011	-0.246373	0.275752	0.171862
Q16401	26S proteasome non-ATPase regulatory subunit 5 OS=Homo sapiens (Human) OX=9606 GN=PSMD5 PE=1 SV=3	cell organization and biogenesis;metabolic process;regulation of biological process;response to stimulus;transport	cytosol;proteasome	protein binding	PSMD5	9	2801.12	2176.34	1975.75	2543.6	2033.83	2937	3408.67	3080.43	3608.1	3809.1	2068.47	3239.65	3377.63	2284.15	2154.14	3090.95	2705.22	2804.03	2352.9	2035.12	2973.6	3447.85	1822.91	2840.66	3432.8	2821.92	3442.9	3197.7	1927.73	4502.5	5061.25	2504.85	2626.49	6.54563	1408.52	1093.3	0.111986	0.631398	-0.147288	0.574457	0.137956	0.55363	0.139931
Q9NZN4	EH domain-containing protein 2 OS=Homo sapiens (Human) OX=9606 GN=EHD2 PE=1 SV=2	cell organization and biogenesis;coagulation;regulation of biological process;transport	cytoplasm;cytoskeleton;cytosol;endosome;membrane;nucleus	catalytic activity;metal ion binding;nucleotide binding;protein binding	EHD2	19	10640.5	11762.6	10988.8	13161.6	12113.7	12678.3	15283.8	13218.1	12327.4	10391.3	9763.07	11442	11124.2	10769.8	11920.9	6690.11	6047.14	9354.5	11278.6	12791.5	12356.1	13012.6	12766.7	13205.8	14464.1	13642.4	13785.8	8174.98	8428	10031.2	12826.5	11189.3	12509.1	1682.85	2820.32	2868.54	0.184743	0.0276281	-0.369847	0.0373827	-0.61415	0.0216101	0.0979493
Q03252	Lamin-B2 OS=Homo sapiens (Human) OX=9606 GN=LMNB2 PE=1 SV=4		membrane;nucleus	catalytic activity;motor activity;protein binding;structural molecule activity	LMNB2	19	2159.28	2595.31	3032.98	2881.97	3232.21	3412.5	2950.66	3592.78	4962.24	2436.77	2528.02	3862.47	2016.29	2595.04	3647.76	1971.17	2198.48	4313.09	2739.07	3643.47	3415.71	2648.81	4072.28	3805.21	3118.12	3044.65	4326.13	1811.71	2838.79	2464.91	2308.68	2788.82	3906.85	156.989	307.351	1475.52	0.2908	0.122166	-0.382309	0.300341	0.0385481	0.936947	0.103402
Q460N5	Protein mono-ADP-ribosyltransferase PARP14 OS=Homo sapiens (Human) OX=9606 GN=PARP14 PE=1 SV=3	metabolic process;regulation of biological process	cytoplasm;cytosol;membrane;nucleus	catalytic activity;nucleotide binding;protein binding;RNA binding	PARP14	3	3785.59	3539.85	4339.81	5648.65	4548.1	5613.34	4787.83	4420.77	5644.58	18604.9	16900.6	17304.8	5268.69	4013.46	4664.34	11041.9	9158.33	12077.3	4257.43	5219.26	4712.94	4368.84	5259.19	5771.32	5226.59	4465.99	5829.35	20456.9	19499.7	22267.4	4738.94	4108.73	4300.6	11181.1	9112.38	9702.21	0.438628	0.0328902	1.83005	3.60865e-05	1.21063	0.00275595	0.118033
Q8TCS8	Polyribonucleotide nucleotidyltransferase 1, mitochondrial OS=Homo sapiens (Human) OX=9606 GN=PNPT1 PE=1 SV=2	cell organization and biogenesis;metabolic process;regulation of biological process;response to stimulus;transport	cytoplasm;cytosol;membrane;mitochondrion;nucleus;ribosome	catalytic activity;protein binding;RNA binding	PNPT1	2	3307.45	3308.38	3772.15	5490.62	4041.96	4790.81	4149.67	4483.39	7158.63	8280.52	13572.5	11595.5	3073.98	2949.66	4018.18	4974.63	7376.25	9556.89	4047.82	4406.95	4742.63	4278.8	4977.13	4635.12	4509.89	4207.47	5255.55	8957.63	14330.6	11970.6	5626.15	4176.83	4000.56	2367.81	3999.97	6419.21	0.463459	0.0423294	1.08278	0.0315332	1.12542	0.04428	0.0739006
Q9BUJ2	Heterogeneous nuclear ribonucleoprotein U-like protein 1 OS=Homo sapiens (Human) OX=9606 GN=HNRNPUL1 PE=1 SV=2	metabolic process;regulation of biological process;response to stimulus	nucleus	protein binding;RNA binding	HNRNPUL1	19	1200.49	2170.55	2588.28	4998.74	2523.5	3965.38	2039.09	2414.17	4655.61	1508.27	2138.45	2792.51	1855.57	2025.92	3147.9	1701.82	2257.26	4131.49	1942.95	3163.83	3173.78	1730.25	2776.1	2175.83	2276.47	2260.88	2360.85	1591.28	1485.79	3008.55	13852.1	2018.43	3408.09	0	1875.76	2981.84	0.94686	0.0898255	-0.500385	0.377353	0.202839	0.695122	-0.309409
Q9H2G2	STE20-like serine/threonine-protein kinase OS=Homo sapiens (Human) OX=9606 GN=SLK PE=1 SV=1	cell death;cell organization and biogenesis;metabolic process;regulation of biological process;response to stimulus	cytoplasm	catalytic activity;nucleotide binding;protein binding	SLK	10	3272.27	2845.46	2128.72	4304.11	2517.73	3227.41	4273.73	3727.5	4619.79	3618.24	2807.38	2967.39	2780.56	2706.9	4496.51	2958.45	2593.27	4419.29	3978.63	2690.84	2319.47	3660.38	2501.03	3485.51	4393.81	3514.02	5390.83	3069.33	1977.92	5682.45	3355.39	3261.38	4567.8	606.429	1709.12	3035.9	0.285243	0.385391	-0.426169	0.0400811	-0.00187375	0.995991	0.101917
O76021	Ribosomal L1 domain-containing protein 1 OS=Homo sapiens (Human) OX=9606 GN=RSL1D1 PE=1 SV=3	cell differentiation;metabolic process;regulation of biological process	membrane;nucleus	protein binding;RNA binding	RSL1D1	16	2299.38	1719.54	2015.15	2604.13	2188.84	2072.7	3137.41	2862.16	3688.52	2531.46	2345.42	3047.11	2735.05	1898.32	1716.57	2421.98	1740.08	2755.12	2703.18	3321.53	2452.09	2465.73	3039.77	2403.93	3113.53	2314.24	2957.6	1620.35	672.449	1443.92	2954.88	2109.23	1977.88	0	1137.5	1626.72	0.186268	0.299003	-0.289986	0.140957	0.123441	0.684967	-0.0999469
O60568	Multifunctional procollagen lysine hydroxylase and glycosyltransferase LH3 OS=Homo sapiens (Human) OX=9606 GN=PLOD3 PE=1 SV=1	cell organization and biogenesis;metabolic process;response to stimulus	endoplasmic reticulum;Golgi;membrane	catalytic activity;metal ion binding;protein binding	PLOD3	7	3389.04	2868.78	2921.17	4100.98	3100.24	2876.82	3586.57	3779.27	2883.86	3514.65	3162.35	2765.32	1253.6	2598.81	2006.74	1264.31	1719.84	1825.82	2967.21	4113.03	3309.51	3092.19	3991.87	3274.82	3895.46	3024.19	2594.05	3269.21	1877.93	2377.44	1940.76	2970.23	1758.97	636.045	642.166	102.163	0.134807	0.506422	-0.11837	0.482102	-0.284665	0.457446	-0.00429372
O00148	ATP-dependent RNA helicase DDX39A OS=Homo sapiens (Human) OX=9606 GN=DDX39A PE=1 SV=2	metabolic process;regulation of biological process;response to stimulus;transport	cytoplasm;membrane;nucleus;spliceosomal complex	catalytic activity;nucleotide binding;protein binding;RNA binding	DDX39A	19	2375.5	1656.46	1855.14	2455.86	2086.96	3223.97	3404.26	1823.41	4490.45	2735.11	1399.22	17005.3	2529.89	1557.67	2317.63	2312.79	3802.03	5457.9	2540	2621.13	2012.19	2643.83	2761.92	2558.04	2607.07	1259.24	2355.54	1972.27	2742.96	16836.5	2016.48	2171.72	1638.56	750.514	3044.71	2225.35	0.399762	0.19022	1.1212	0.493178	0.853416	0.14564	0.150814
O95433	Activator of 90 kDa heat shock protein ATPase homolog 1 OS=Homo sapiens (Human) OX=9606 GN=AHSA1 PE=1 SV=1	regulation of biological process;response to stimulus	cytoplasm;cytosol;endoplasmic reticulum	enzyme regulator activity;protein binding	AHSA1	14	4187.37	3449.99	2713.77	6044.03	3635.95	4631.51	5677.73	3745.1	4704.96	3053.75	3140.84	1980.92	5365.53	2959.6	4352.52	3545.09	2818.35	2392.95	6237.64	3646.56	2459.21	5694.37	3616.71	3849.11	6691.66	3847.47	5437.54	2430.15	2603.79	3748.57	6643.22	3749.09	5098.64	0	2912.55	0	0.467385	0.181835	-0.789155	0.041699	-0.533881	0.16666	0.0924388
Q06830	Peroxiredoxin-1 OS=Homo sapiens (Human) OX=9606 GN=PRDX1 PE=1 SV=1	cell proliferation;cellular homeostasis;defense response;metabolic process;regulation of biological process;response to stimulus	cytoplasm;cytosol;mitochondrion;nucleus	antioxidant activity;catalytic activity;protein binding;RNA binding	PRDX1	1	2007.51	2336.53	1992.65	3142.04	3703.23	2531.15	2742.3	4340.53	5826.69	2442.91	2817.62	4282.52	2395.89	2505.84	3876.64	1512.49	2918.69	5771.96	2401.93	3716.33	3549.83	2336.24	3545.8	4372.23	2862.53	3867.69	5952.43	1558.88	6073.14	1652.55	4370.4	2555.11	4546.95	794.283	1329.64	1701.85	0.565309	0.0467913	-0.435912	0.3465	0.21699	0.741011	0.0849213
Q14240	Eukaryotic initiation factor 4A-II OS=Homo sapiens (Human) OX=9606 GN=EIF4A2 PE=1 SV=2	metabolic process;regulation of biological process	cytosol	catalytic activity;DNA binding;nucleotide binding;protein binding;RNA binding	EIF4A2	3	343.173	553.399	1758.7	1813.73	514.165	1744.46	1502.02	829.667	3097.66	998.566	698.602	2287.76	1646.08	830.446	2128.26	1224.39	421.552	2009.44	887.494	934.339	2557.06	1077.9	1117.69	1921.06	1668.55	705.197	2610.84	495.311	608.056	997.326	1286	888.443	1892.3	396.611	719.101	311.003	0.617002	0.482252	-0.446228	0.593235	-0.33311	0.622766	-0.0890949
P00533	Epidermal growth factor receptor OS=Homo sapiens (Human) OX=9606 GN=EGFR PE=1 SV=2	cell organization and biogenesis;cell proliferation;cellular component movement;development;metabolic process;regulation of biological process;response to stimulus	cell surface;cytoplasm;endoplasmic reticulum;endosome;extracellular;Golgi;membrane;nucleus;organelle lumen	catalytic activity;DNA binding;enzyme regulator activity;nucleotide binding;protein binding;receptor activity;signal transducer activity	EGFR	7	6466.5	5433.65	6172.5	7950.25	5937.62	7623.75	6428.01	5848.74	6955	5286.41	5001.14	5620.81	5015.13	4456.62	8005.87	2993.92	2614.48	5705.16	6197.04	7076.14	6640.48	6731.72	6526.89	7334.94	6781.31	6023.65	7727.04	5199.13	4543.92	6459.06	5058.78	4331.39	7259.2	1317.44	1395.07	4432.88	0.251308	0.17451	-0.273705	0.0389783	-0.627455	0.234748	0.0484333
Q9H223	EH domain-containing protein 4 OS=Homo sapiens (Human) OX=9606 GN=EHD4 PE=1 SV=1	cell organization and biogenesis;regulation of biological process;response to stimulus;transport	endoplasmic reticulum;endosome;membrane;nucleus	metal ion binding;nucleotide binding;protein binding	EHD4	15	8032.84	7359.48	8792.5	11027.9	10420.7	11003.6	8908.29	9209.51	10064.8	16341.9	15901.4	15641.3	8011.91	8185.19	8217.66	8795.72	8851.98	10232	7728.73	10025.6	8658.72	9267.89	11914.4	11723.5	9275.13	8849.28	9424.47	17949.6	19407.1	18015	8524.92	7400.34	7691.58	6226.52	6721.61	6939.79	0.424212	0.00387474	0.764758	8.23679e-05	0.191459	0.0714565	0.317093
P55795	Heterogeneous nuclear ribonucleoprotein H2 OS=Homo sapiens (Human) OX=9606 GN=HNRNPH2 PE=1 SV=1	metabolic process	cytosol;membrane;nucleus	protein binding;RNA binding	HNRNPH2	X	838.042	1138.34	980.47	830.34	1484.97	1513.69	1127.35	1626.31	1924.68	1055.06	1172.75	1369.74	762.329	1145.42	981.515	884.461	1010.4	1105.62	909.326	1543.97	1321.35	928.356	1691.7	1541.37	1009.99	1480.76	1431.74	611.513	1192.15	721.035	1030.4	1069.88	1479.42	95.504	320.905	1620.61	0.372905	0.291419	-0.378984	0.223075	0.0544918	0.7867	0.14074
Q96F07	Cytoplasmic FMR1-interacting protein 2 OS=Homo sapiens (Human) OX=9606 GN=CYFIP2 PE=1 SV=2	cell death;cell growth;cell organization and biogenesis;metabolic process;regulation of biological process;response to stimulus	cytoplasm;cytosol;membrane;nucleus	protein binding	CYFIP2	5	812.308	883.313	1203.81	962.372	1122.53	1823.85	684.688	1238.49	2360.34	497.122	786.417	1262.41	1188.83	757.376	1077.29	917.677	693.995	1452.4	474.578	1148.85	1436.76	699.736	1214.55	1561.47	842.892	1098.92	1916.82	440.408	821.088	1608.87	1084.05	916.041	1583.19	319.52	468.032	1168.98	0.430938	0.311472	-0.750591	0.344685	0.0192306	0.960935	0.183704
O95831	Apoptosis-inducing factor 1, mitochondrial OS=Homo sapiens (Human) OX=9606 GN=AIFM1 PE=1 SV=1	cell death;cell differentiation;cell organization and biogenesis;cellular homeostasis;metabolic process;regulation of biological process;response to stimulus	cytoplasm;cytosol;membrane;mitochondrion;nucleus	catalytic activity;DNA binding;nucleotide binding;protein binding	AIFM1	X	6693.29	7868.04	8572.79	9229.05	7226.99	11034.3	5471.66	9774.52	12744.7	5324.53	8507.95	10110.2	14699.3	7612.13	7543.54	14970.4	6814.75	7634.98	6345.23	8995.88	11013.6	7268.61	9127.2	9100.47	6523.76	10038.3	8986.1	4755.81	5925.95	6572.73	16634.3	8509.27	7765.43	13583.5	4932.32	1825.53	0.248903	0.302725	-0.225373	0.622946	-0.0211701	0.969082	-0.0477719
Q9UPU5	Ubiquitin carboxyl-terminal hydrolase 24 OS=Homo sapiens (Human) OX=9606 GN=USP24 PE=1 SV=3	metabolic process		catalytic activity;protein binding	USP24	1	1277.19	1706.9	1562.51	3213.31	1603.92	2132.83	2875.67	1951.08	3189.16	2051.85	1585.17	2640.48	2140.82	2416.68	2044.18	2204.42	1529.1	2596.23	2407.18	2101.61	2111.06	1880.44	2191.31	1638.99	2500.35	1723.26	3031.08	1592.19	1277.79	2066.35	2312.89	1825.34	2457.6	446.707	1334.72	1675.28	0.612242	0.177481	-0.352675	0.294687	-0.0606861	0.797779	-0.21312
Q8WYP5	Protein ELYS OS=Homo sapiens (Human) OX=9606 GN=AHCTF1 PE=1 SV=3	cell division;cell organization and biogenesis;regulation of biological process;transport	chromosome;cytoplasm;cytosol;membrane;nucleus	DNA binding;protein binding	AHCTF1	1	1637.56	1801.72	2517.81	2316.78	2124.23	3295.78	3211.03	2206.76	3603.07	2753.89	3359.93	2760.7	2500.56	2090.71	3380.32	2850.26	4889.13	2731.07	2409.67	2025.13	2212.8	2135.62	1693.13	2865.88	2627	2183.65	4161.49	1949	3458.29	3010.41	2350.57	2090.55	3111.1	1888.46	4083.86	1143.93	0.377129	0.259886	-0.0235941	0.920963	0.393384	0.354963	0.0101681
O14617	AP-3 complex subunit delta-1 OS=Homo sapiens (Human) OX=9606 GN=AP3D1 PE=1 SV=1	cell organization and biogenesis;cellular component movement;metabolic process;regulation of biological process;transport	cytoplasm;Golgi;membrane	transporter activity	AP3D1	19	6087.49	5897.88	5488.8	8300.1	7232.07	7436.5	7278.82	7068.45	7105.84	5538.61	5408.94	5843.77	5705.04	5904.62	7127.73	4757.18	4576.95	6403.18	6422.67	6719.56	5734.99	5906.95	6821.61	6876.84	7355.31	7048.32	8637.32	5429.9	5273.9	5960.81	7362.86	6446.51	7103.68	2878.7	3937.07	3774.03	0.394444	0.00790518	-0.353471	0.000421176	-0.251731	0.243492	0.0546054
Q9NUU7	ATP-dependent RNA helicase DDX19A OS=Homo sapiens (Human) OX=9606 GN=DDX19A PE=1 SV=1	metabolic process;regulation of biological process;transport	cytoplasm;membrane;nucleus;spliceosomal complex	catalytic activity;nucleotide binding;protein binding;RNA binding	DDX19A	16	711.527	1310.49	1610.22	1733.51	1453.73	2631.02	1162.97	1476.62	2482.03	819.247	1134.89	1131.71	764.793	1555.56	2533.04	558.585	996.548	2377.38	1096.19	1508.88	3023.31	1032	1354.59	1907.75	1400.6	1492.49	2666.42	592.14	485.717	1316.07	1186.06	1273.13	1450.24	0	0	78.5431	0.679731	0.175035	-0.730931	0.174393	-0.303542	0.703151	-0.390284
Q99873	Protein arginine N-methyltransferase 1 OS=Homo sapiens (Human) OX=9606 GN=PRMT1 PE=1 SV=3						3489.29	3794.6	4507.1	5653.53	4608.14	5629.22	4658.86	4892.89	7222.18	3861.52	3181.4	5706.28	3955.29	3535.69	5783.92	3205.77	2976.83	6755.14	4005.11	5444.75	6773.04	4136.69	5184.17	4937.35	4514.22	4160.78	6721.67	2542.64	2193.25	3833.2	4588.44	3971.82	6122.74	2100.52	1531.99	4145.09	0.430515	0.0405355	-0.395814	0.294432	-0.0371142	0.940062	-0.186238
Q13561	Dynactin subunit 2 OS=Homo sapiens (Human) OX=9606 GN=DCTN2 PE=1 SV=4	cell organization and biogenesis;cell proliferation;regulation of biological process;transport	chromosome;cytoplasm;cytoskeleton;cytosol;membrane	catalytic activity;motor activity;protein binding	DCTN2	12	8663.55	8935.99	9321.96	10698.7	9412.76	10677.6	10658.1	8834.97	11995.9	7567.42	6606.46	9067.62	10003.1	9321.27	11601.2	6918.2	5767.07	9895.05	9686.43	9863.99	10749.2	10878.5	9490.85	10770.6	11425.9	9347.5	11192.5	4914.91	5419.91	7406.69	8929	9466.75	10736.3	2296.66	2235.26	5478.87	0.193657	0.0505446	-0.438147	0.0772968	-0.453736	0.11848	0.0394672
P62424	60S ribosomal protein L7a OS=Homo sapiens (Human) OX=9606 GN=RPL7A PE=1 SV=2	cell organization and biogenesis;metabolic process;transport	cytoplasm;cytosol;membrane;nucleus;ribosome	protein binding;RNA binding;structural molecule activity	RPL7A	9; CHR_HG2030_PATCH	2141.84	3295.7	4272.66	4868.32	4360.27	5459.6	3170.13	5052.64	6448.61	2876.56	3202	6451.97	3348.27	4442.71	5010.23	2478.02	3044.19	5032.87	2781.68	5185.4	5433.59	2843.63	5294.87	5316.38	3217.67	4985.74	5729.07	1541.15	3324	3412.75	3491.69	4733.07	6654.98	1641.71	1171.41	2014.14	0.597083	0.0747865	-0.227557	0.655933	-0.278343	0.459353	0.00582337
P62701	40S ribosomal protein S4, X isoform OS=Homo sapiens (Human) OX=9606 GN=RPS4X PE=1 SV=2	cell organization and biogenesis;development;metabolic process;regulation of biological process;transport	cytoplasm;cytosol;membrane;ribosome	protein binding;RNA binding;structural molecule activity	RPS4X	X	2997.35	2768.56	4184.3	3173.35	3352.13	4037.16	4179.53	3495.89	5358.51	1238.36	2499.38	4513.7	4736.49	3773.31	3630.05	2225.8	2786.43	4047.07	4820.25	3725.8	4299.39	2478.59	4479.03	3202.29	3485.06	3430.4	3832.05	207.959	2995.44	1976.92	3383.34	3279.43	3187.87	433.548	2304.69	2034.55	0.0861719	0.710305	-0.659556	0.220184	-0.422278	0.184357	-0.338368
P23786	Carnitine O-palmitoyltransferase 2, mitochondrial OS=Homo sapiens (Human) OX=9606 GN=CPT2 PE=1 SV=2	metabolic process;regulation of biological process;transport	membrane;mitochondrion	catalytic activity	CPT2	1	858.782	611.044	1091.35	1284.54	1026.35	1267.47	1233.87	1164.21	1918.61	1010.83	998.207	1338.03	945.758	949.634	1107.31	768.686	780.438	1544.02	854.968	1302.55	952.944	1080.11	1486.87	1042.72	1311.56	996.3	1311.28	684.788	1281.45	740.899	1433.84	1187.99	1565.89	0	531.679	120.556	0.482487	0.104185	-0.36703	0.289835	0.0428104	0.913933	0.214751
P60228	Eukaryotic translation initiation factor 3 subunit E OS=Homo sapiens (Human) OX=9606 GN=EIF3E PE=1 SV=1	metabolic process;regulation of biological process	chromosome;cytoplasm;cytosol;membrane;nucleus	protein binding;RNA binding	EIF3E	8	3137.61	2478.46	2544.89	6583.05	2920.44	3256.51	4226.31	3216.43	4272.79	2814.9	3237.72	3445.97	3546.65	3323.03	3465.21	2953.09	2657.93	3673.14	3953.96	2898.13	3254.76	3816.73	3516.79	3032.59	4737.79	3890.31	3367.43	1079.59	2195.32	2394.03	4301.46	4031.04	3583.71	0	483.89	2118.24	0.644817	0.266283	-0.302638	0.13209	-0.154682	0.319651	0.0365403
Q96I24	Far upstream element-binding protein 3 OS=Homo sapiens (Human) OX=9606 GN=FUBP3 PE=1 SV=2	metabolic process;regulation of biological process	cytoplasm;membrane;nucleus	DNA binding;protein binding;RNA binding	FUBP3	9	851.703	898.531	1370.06	1263.86	880.07	1384.42	1447.42	946.872	2572.86	994.23	737.312	1319.14	1045.59	834.347	1515.44	1187.17	631.26	2010.77	1019.24	1392.46	1618.3	955.263	1245.22	1434.72	1217.27	1061.16	1867.16	940.12	376.025	966.54	1216.71	962.845	1949.73	0	277.453	540.759	0.177313	0.577739	-0.703283	0.27812	0.173475	0.763241	-0.148747
Q68CZ2	Tensin-3 OS=Homo sapiens (Human) OX=9606 GN=TNS3 PE=1 SV=2	cellular component movement;regulation of biological process	cytosol	protein binding	TNS3	7	1699.51	2083.5	4251.79	2304.14	2113.91	3573.39	2247.7	2354.64	5012.02	1524.52	1978.73	4811.04	2561.21	2799.71	5359.45	1740.64	2566.16	4169.55	2270	3165.38	3786.74	2272.76	3235.81	2591.46	2573.63	2592.87	3919.62	1196.63	1625.64	5540.87	2306.5	3595.13	5331.85	1028.89	2395.37	3975.3	-0.00780735	0.98818	-0.209598	0.767447	-0.338839	0.549165	-0.187171
Q9H3S7	Tyrosine-protein phosphatase non-receptor type 23 OS=Homo sapiens (Human) OX=9606 GN=PTPN23 PE=1 SV=1	cell organization and biogenesis;metabolic process;regulation of biological process;transport	cytoplasm;cytoskeleton;cytosol;endosome;nucleus	catalytic activity;protein binding	PTPN23	3	2914.69	3693.63	4656.31	4681.32	4472.11	5109.38	4401.94	4438.76	6398.89	3197.96	3586.29	5134.27	2895.96	3899.33	5034.28	2750.1	3414.56	5652.76	3561.26	5422.92	4859.32	3554.5	5496.97	4738.91	3957.94	4414.46	5293.36	2213.97	4294.85	3875.97	4027.35	3648.45	4559.3	1112.82	2486.69	2409.06	0.340459	0.136491	-0.354619	0.279583	-0.00148139	0.997173	-0.00554659
Q15147	1-phosphatidylinositol 4,5-bisphosphate phosphodiesterase beta-4 OS=Homo sapiens (Human) OX=9606 GN=PLCB4 PE=1 SV=3	metabolic process;regulation of biological process;response to stimulus	cytosol;endoplasmic reticulum;nucleus	catalytic activity;metal ion binding;motor activity;protein binding;signal transducer activity	PLCB4	20	19717.6	18299.8	18595.1	21901.1	18667	20296.8	24555.5	21167.6	16260.3	14831.7	14150	12939.4	22587	20562	22205.3	3917.34	4924.6	9645.82	22273.2	21935.1	21980.8	24144.7	21907.7	21223.3	30444.3	28685.6	20882.4	12907.2	13403.8	12531.3	23528.7	23354.3	23212	3331.62	8987.45	11332.4	0.10449	0.240279	-0.564205	0.0537222	-1.82171	0.00112662	0.0234915
Q9Y2D5	A-kinase anchor protein 2 OS=Homo sapiens (Human) OX=9606 GN=AKAP2 PE=1 SV=3				AKAP2; PALM2-AKAP2	9	12077.5	11205.8	12772.3	14850.4	12625.6	13376.5	14219.6	13595	14944.6	11128.9	9723.18	11430.7	11562.4	11491.2	15967.7	6850.1	6519.12	12282.2	13768.4	13275.1	13953.8	13945	11787.4	14099.3	15255.4	13437.3	16496.4	10887.5	11050.7	9717.29	13544.5	12279.9	15629.9	4102.9	7485.17	10164	0.180197	0.114701	-0.405468	0.00595562	-0.605222	0.134898	-0.0416099
Q14966	Zinc finger protein 638 OS=Homo sapiens (Human) OX=9606 GN=ZNF638 PE=1 SV=2	metabolic process;regulation of biological process	cytoplasm;nucleus	DNA binding;metal ion binding;RNA binding	ZNF638	2	5462.42	3458.6	4104.26	4672.1	4060.09	4681.32	5725.69	5501.01	6655.51	5552.7	3874.82	4609.54	6359.12	4789.38	5356.11	4786.57	3291.41	5796.34	5808.75	4377.92	4966.44	5523.63	4056.62	4512.5	6211.08	5639.37	6459.43	4345.13	3129.94	3848.49	4875.44	5360.16	6181.56	4139.28	3350.84	4341.46	0.0423724	0.846145	-0.349284	0.0997438	-0.250453	0.365746	-0.104661
O15371	Eukaryotic translation initiation factor 3 subunit D OS=Homo sapiens (Human) OX=9606 GN=EIF3D PE=1 SV=1	cell organization and biogenesis;metabolic process;regulation of biological process	cytoplasm;cytosol;membrane	protein binding;RNA binding	EIF3D	22	2316.14	1852.6	2131.62	2234.76	2199.51	3004.21	2767.89	2845.9	3920.62	2056.7	1970.76	2858.04	2367.22	1375.27	2866.4	1933.37	1647.33	2414.84	2031.27	3192.24	2671.04	2737.78	3655.69	2775.96	3319.23	2300.03	3323.07	1853.08	2574.05	2484.22	2681.66	2784.53	2719.39	1124.05	1849.6	1926.62	0.239572	0.267987	-0.469584	0.131679	-0.140516	0.699139	0.215975
P26358	DNA (cytosine-5)-methyltransferase 1 OS=Homo sapiens (Human) OX=9606 GN=DNMT1 PE=1 SV=2	cell organization and biogenesis;metabolic process;regulation of biological process;response to stimulus	nucleus	catalytic activity;DNA binding;metal ion binding;nucleotide binding;protein binding;RNA binding	DNMT1	19	4256.92	2679.96	2789.96	4736.36	2879.88	3266.8	4218.5	3169.58	5241.12	3399.7	2528.23	3839.05	4032.02	2093.05	3430.28	5121.41	2716.11	3980.21	3798.71	4013.08	3435.67	4238.98	4465.92	3673.08	4028.36	3050.71	4750.8	2849	2787.56	2033.63	4512.84	2590.49	4271.06	7788.04	1404.51	1495.81	0.162038	0.638915	-0.370778	0.250934	0.306572	0.449451	0.138177
P37837	Transaldolase OS=Homo sapiens (Human) OX=9606 GN=TALDO1 PE=1 SV=2	metabolic process;regulation of biological process;response to stimulus	cytoplasm;cytosol;nucleus	catalytic activity;protein binding	TALDO1	11	8470.16	6706.41	10762.2	8789.78	6981.71	12825.7	10398.6	7077.12	12925.7	8002.35	6810.38	9802.76	8259.14	6726.08	12789.1	5517.8	4140.73	9980.88	11882.2	9813.04	12001.1	11097.9	11225.7	13359	9647.86	8181.77	14587.2	5784.55	3577.96	4282.26	11483.2	5912.77	9790.45	0	0	266.946	0.140762	0.693197	-0.304571	0.36834	-0.5	0.3448	0.0826268
P32455	Guanylate-binding protein 1 OS=Homo sapiens (Human) OX=9606 GN=GBP1 PE=1 SV=2	cell organization and biogenesis;defense response;regulation of biological process;response to stimulus	cytoplasm;cytosol;extracellular;Golgi;membrane	catalytic activity;nucleotide binding;protein binding	GBP1	1	6028.97	5576.2	7121.61	11739.8	10042.9	10761.1	7610.19	7185	5960.79	33905.4	31856.8	21333.6	6946.59	7782.29	6445.68	11860	12071.5	11648.7	6577.78	6869.15	7854.01	11273.1	11413.3	12874.5	9315.66	9311.37	6862.96	44802	40168.8	29071.5	8074.66	7894.56	7343.38	5695.85	7905.42	6608.48	0.797278	0.00237903	2.06908	0.00488664	0.748744	0.000299691	0.739379
O94826	Mitochondrial import receptor subunit TOM70 OS=Homo sapiens (Human) OX=9606 GN=TOMM70 PE=1 SV=1	cell communication;metabolic process;response to stimulus;transport	membrane;mitochondrion	protein binding;transporter activity	TOMM70A; TOMM70	3	2311.34	2650.56	2699.36	3265.9	2863.21	3482.42	3666.39	3343.06	4182.53	2660.9	2534.29	3364.84	2083.3	2873.21	3632.79	2626.9	2596.77	3914.11	2694.27	3783.77	3255.86	2758.7	4199.87	3817.41	3891.54	3457.58	4784.71	2177.77	1732.35	2821.95	2986.84	2972.84	3406.7	513.246	1393.01	1530.56	0.327185	0.0410095	-0.386776	0.0691938	0.0893028	0.783897	0.146731
Q01970	1-phosphatidylinositol 4,5-bisphosphate phosphodiesterase beta-3 OS=Homo sapiens (Human) OX=9606 GN=PLCB3 PE=1 SV=2	cell communication;cell organization and biogenesis;metabolic process;regulation of biological process;response to stimulus	cytoskeleton;cytosol;membrane	catalytic activity;metal ion binding;motor activity;protein binding;signal transducer activity	PLCB3	11	2830.85	3110.92	3516.59	3722.94	3095.71	4282.99	3599.17	3796.83	5525.61	2953.77	2845.9	4336.54	2875.5	2940.75	4385.22	2827.33	3032.38	3344.41	3026.12	3299.54	4428.9	3058.64	3186.19	3933.22	3225.29	3117.35	4556.03	1950.42	2499.07	2861.67	2952.69	3458.84	3957.18	1379.33	2211.88	2566.59	0.231109	0.239292	-0.350268	0.298451	-0.148426	0.553852	-0.0794874
Q13616	Cullin-1 OS=Homo sapiens (Human) OX=9606 GN=CUL1 PE=1 SV=2	cell death;cell organization and biogenesis;cell proliferation;cellular homeostasis;metabolic process;regulation of biological process;response to stimulus	cytosol	catalytic activity;protein binding	CUL1	7	3402.88	4502.02	4246.18	5514.56	4689.92	4619.12	4860.72	4867.98	6369.93	3403.71	3732.63	5354.61	3934.27	4683.07	4286.88	4120.54	3648.94	4601.81	4331.49	5555.38	4733.46	3366.07	5370.34	4752.06	4510.02	5115.57	5122.33	2119.69	3318.47	3460.03	4316.32	4650.64	4687.02	1315.69	2614.99	3119.08	0.286812	0.112406	-0.366055	0.200084	-0.0608471	0.638401	-0.11625
O14974	Protein phosphatase 1 regulatory subunit 12A OS=Homo sapiens (Human) OX=9606 GN=PPP1R12A PE=1 SV=1	cell organization and biogenesis;metabolic process;regulation of biological process;response to stimulus	chromosome;cytoplasm;cytoskeleton;cytosol	enzyme regulator activity;protein binding;signal transducer activity	PPP1R12A	12	2826.82	4026.91	6048.97	4553.63	4082.03	8017.29	4494.5	5334.37	10192.4	3502.2	4470.57	8329.6	3563.92	3734.76	6296.23	2825.36	3263.58	7751.99	3357.7	4814.54	7450.32	3501.04	4366.23	7015.13	4788.11	5866.66	8899.88	2705.57	5040.7	6040.99	4063.67	4045.53	5824.28	0	2964.45	4569.68	0.368105	0.466945	-0.296452	0.61972	0.0258743	0.965946	-0.0700244
P49790	Nuclear pore complex protein Nup153 OS=Homo sapiens (Human) OX=9606 GN=NUP153 PE=1 SV=2	cell organization and biogenesis;metabolic process;regulation of biological process;transport	cytosol;membrane;nucleus	DNA binding;metal ion binding;protein binding;structural molecule activity;transporter activity	NUP153	6	1430.99	1906.49	2403.44	2661.48	2946.59	2336.69	2537.76	3017.32	3412.91	1854.5	2296.15	2637.49	2033.57	2517.78	2843.7	1939.73	1923.02	2739.53	1810.66	3175.02	2241.17	2330.95	3626.36	2347.69	2806.5	3136.78	3133.72	1853.62	2001.78	1843.89	2215.47	2613.54	2793.81	35.6404	637.688	1560.23	0.468719	0.0909811	-0.401769	0.0991922	-0.163595	0.5011	0.200613
Q9UKK3	Protein mono-ADP-ribosyltransferase PARP4 OS=Homo sapiens (Human) OX=9606 GN=PARP4 PE=1 SV=3	cell death;defense response;metabolic process;regulation of biological process;response to stimulus;transport	cytoplasm;cytoskeleton;cytosol;membrane;nucleus	catalytic activity;DNA binding;protein binding	PARP4	13	7016.54	7215.23	8709.33	10132	8203.75	10102.3	10087.7	9739.97	12121.5	10931.9	10919.3	12509	8683.03	8233	11752.8	6047.35	6968.56	12089	9079.14	9012.22	10939.4	8730.3	9165.45	9761.84	11265.7	11516.5	12225.8	12331.7	16178.5	13201.8	8653.99	8360.44	10194.3	7284.74	9848.17	17669.7	0.309892	0.0924221	0.104963	0.427554	-0.191511	0.61484	-0.0699067
Q96GQ7	Probable ATP-dependent RNA helicase DDX27 OS=Homo sapiens (Human) OX=9606 GN=DDX27 PE=1 SV=2	metabolic process	chromosome;cytoplasm;nucleus	catalytic activity;nucleotide binding;protein binding;RNA binding	DDX27	20	4353.84	4638.97	5236.39	5181.37	5069.49	6025.65	5551.01	5685.83	7397.31	4208.78	4157.01	5703.21	4713.47	4964.62	5911.97	3648.73	4817.5	6125.97	4215.41	5071.18	6606.94	4454.32	5728.17	5627.91	5384.92	6009.69	7001.09	2772.61	4279.45	4684.46	5356.47	5395.65	6041.19	0	3058.2	2724.71	0.193937	0.16186	-0.405428	0.123226	-0.0954303	0.700019	-0.00756584
[truncated: 4,684 more rows]
[truncated: 5 more columns]

## Sheet: SARS-CoV-2_Proteome
Accession	Description	Biological Process	Cellular Component	Molecular Function	Chromosome	Gene Symbol	P1 DTC 2h Ctrl	P2 DTC 2h Ctrl	P3 DTC 2h Ctrl	P1 DTC 2h Inf	P2 DTC 2h Inf	P3 DTC 2h Inf	P1 DTC 24h Ctrl	P2 DTC 24h Ctrl	P3 DTC 24h Ctrl	P1 DTC 24h Inf	P2 DTC 24h Inf	P3 DTC 24h Inf	P1 DTC 48h Ctrl	P2 DTC 48h Ctrl	P3 DTC 48h Ctrl	P1 DTC 48h Inf	P2 DTC 48h Inf	P3 DTC 48h Inf	P1 PTC 2h Ctrl	P2 PTC 2h Ctrl	P3 PTC 2h Ctrl	P1 PTC 2h Inf	P2 PTC 2h Inf	P3 PTC 2h Inf	P1 PTC 24h Ctrl	P2 PTC 24h Ctrl	P3 PTC 24h Ctrl	P1 PTC 24h Inf	P2 PTC 24h Inf	P3 PTC 24h Inf	P1 PTC 48h Ctrl	P2 PTC 48h Ctrl	P3 PTC 48h Ctrl	P1 PTC 48h Inf	P2 PTC 48h Inf	P3 PTC 48h Inf	SARS-CoV-2 DTC 2h Log2 FC	SARS-CoV-2 DTC 2h p-value	SARS-CoV-2 DTC 24h Log2 FC	SARS-CoV-2 DTC 24h p-value	SARS-CoV-2 DTC 48h Log2 FC	SARS-CoV-2 DTC 48h p-value	SARS-CoV-2 PTC 2h Log2 FC
[truncated: 6,134 more rows]
[truncated: 5 more columns]

[truncated: 2 more sheets: MERS_CoV_Translatome, MERS-CoV_Proteome]
