# Supplementary material for: Proteomic landscape of SARS-CoV-2– and MERS-CoV–infected primary human renal epithelial cells
Source: Life Sci Alliance. 2022 Feb 2;5(5):e202201371. doi: 10.26508/lsa.202201371 (PMC8814637; doi:10.26508/lsa.202201371)
Supplement: Supplementary file 5 [file LSA-2022-01371_TableS5.xlsx]

## Sheet: Table Information
Supplementary Table 5
65 Interferon-stimulated genes (ISGs) reported by Martin-Sancho et al., 2021 as inhibitors of SARS-CoV-2 were cross-validated with our translatome and proteome datasets for both SARS-CoV-2 and MERS-CoV infection.
	Table S5. SARS-CoV-2 inhibitory ISGs reported by Martin-Sancho et al (2021) (42) were compared to all the quantified ISGs (from this list) in our dataset to identify significantly changing ISGs in response to SARS-CoV-2 and MERS-CoV infection in primary renal epithelial cells (Fig S7). The 65 SARS-CoV-2 inhibitory ISGs from the publication along with information on their quantification and signif…

## Sheet: ISGs_Martin-Sanchoetal2021
SARS-CoV-2 inhibitory Interferon stimulated genes (ISGs) list obtained from Martin-Sancho et al., 2021, Table S2
Significantly changing ISGs (-0.5 ≥ log2 fold-change ≥ 0.5, p ≤ 0.05) for any one time point and any primary cell (PTC and/or DTC) for each viral infection in translatome and proteome are listed.
65 SARS-CoV-2 inhibitory ISGs		Primary renal epithelial cell proteomic datasets for SARS-CoV-2 and MERS-CoV infection
Gene ID	Gene Symbol	Quantified in SARS-CoV-2	Significantly changed in SARS-CoV-2	Quantified in MERS-CoV	Significantly changed in MERS-CoV
51129	ANGPTL4	+	+	+	+
23780	APOL2	+	+	+	+
80832	APOL4	-	-	-	-
406	ARNTL	-	-	-	-
9334	B4GALT5	-	-	+	+
684	BST2	+	+	+	+
203197	C9orf91	-	-	-	-
840	CASP7	+	+	+	-
896	CCND3	+	+	-	-
338339	CLEC4D	-	-	-	-
1267	CNP	+	+	+	+
1401	CRP	-	-	-	-
55601	DDX60	+	+	-	-
9829	DNAJC6	-	-	-	-
1997	ELF1	-	-	+	-
10613	ERLIN1	+	+	+	+
2120	ETV6	-	-	+	-
54463	FAM134B	-	-	-	-
55603	FAM46A	+	+	+	-
54855	FAM46C	-	-	-	-
221472	FGD2	-	-	-	-
64838	FNDC4	-	-	-	-
7855	FZD5	-	-	-	-
57733	GBA3	-	-	-	-
2635	GBP3	-	-	-	-
59345	GNB4	+	+	+	+
79792	GSDMD	+	+	-	-
3312	HSPA8	+	+	+	+
3434	IFIT1	+	+	+	+
3437	IFIT3	+	+	-	-
24138	IFIT5	+	+	+	+
10581	IFITM2	+	+	-	-
10410	IFITM3	+	+	+	-
3589	IL11	-	-	-	-
259307	IL4I1	+	+	+	+
9636	ISG15	+	+	+	+
3669	ISG20	+	+	-	-
152225	LOC152225	-	-	-	-
4061	LY6E	-	-	-	-
4149	MAX	+	+	+	-
197259	MLKL	+	+	+	+
4481	MSR1	-	-	-	-
4615	MYD88	+	+	+	+
8775	NAPA	+	+	+	-
51299	NRN1	-	-	-	-
51251	NT5C3	+	+	+	-
23338	PHF15	-	-	-	-
118788	PIK3AP1	-	-	-	-
5873	RAB27A	+	+	+	+
54734	RAB39A	-	-	-	-
9985	REC8	-	-	-	-
26166	RGS22	-	-	-	-
91543	RSAD2	+	+	-	-
221178	SPATA13	-	-	-	-
26010	SPATS2L	+	+	+	+
6484	ST3GAL4	-	-	-	-
6772	STAT1	+	+	+	-
6773	STAT2	+	+	+	+
203328	SUSD3	-	-	-	-
117289	TAGAP	-	-	-	-
6737	TRIM21	+	+	+	+
10537	UBD	-	-	-	-
151531	UPP2	-	-	-	-
11274	USP18	-	-	-	-
81030	ZBP1	-	-	-	-
